# Supplementary material for: Genetic variation in recombination rate in the pig
Source: Genet Sel Evol. 2021 Jun 25;53:54. doi: 10.1186/s12711-021-00643-0 (PMC8235837; doi:10.1186/s12711-021-00643-0)
Supplement: Supplementary file 2 — Additional file 2: Table S1. Male map of the landscape of pig recombination rate in 1-Mb windows [file 12711_2021_643_MOESM2_ESM.csv]

chr	window_start	window_end	recombination_rate
1	1	1000000	0.00751870584335213
1	1000001	2000000	0.00880403331555445
1	2000001	3000000	0.00776761101973871
1	3000001	4000000	0.0144453513027842
1	4000001	5000000	0.0167099572018925
1	5000001	6000000	0.025067259708531
1	6000001	7000000	0.0153855325366025
1	7000001	8000000	0.00890036590210313
1	8000001	9000000	0.0206382379916924
1	9000001	10000000	0.017208240395685
1	10000001	11000000	0.0122242902480843
1	11000001	12000000	0.0170262703907008
1	12000001	13000000	0.0172023628883937
1	13000001	14000000	0.0262580329368376
1	14000001	15000000	0.011856241220672
1	15000001	16000000	0.0118664768879596
1	16000001	17000000	0.0122258472544456
1	17000001	18000000	0.0161628924943676
1	18000001	19000000	0.0132383103229943
1	19000001	20000000	0.00795203918551218
1	20000001	21000000	0.019558488498172
1	21000001	22000000	0.0110602375562907
1	22000001	23000000	0.00352338400790448
1	23000001	24000000	0.00370239525190328
1	24000001	25000000	0.00553563569029018
1	25000001	26000000	0.00941160124962251
1	26000001	27000000	0.00859395173078788
1	27000001	28000000	0.00657155958410919
1	28000001	29000000	0.00765186975363298
1	29000001	30000000	0.0130060110515837
1	30000001	31000000	0.00786894359998767
1	31000001	32000000	0.00696377803529764
1	32000001	33000000	0.00941579078592306
1	33000001	34000000	0.00487513169152264
1	34000001	35000000	0.00559053037437665
1	35000001	36000000	0.00584580350532543
1	36000001	37000000	0.00535433153691308
1	37000001	38000000	0.00495834934401029
1	38000001	39000000	0.00409881739653436
1	39000001	40000000	0.00304266109164981
1	40000001	41000000	0.00408207266103558
1	41000001	42000000	0.00489397453168128
1	42000001	43000000	0.00540874869240003
1	43000001	44000000	0.00391057308095854
1	44000001	45000000	0.00326367413101657
1	45000001	46000000	0.00295395752805379
1	46000001	47000000	0.00316668738410022
1	47000001	48000000	0.00343646042268073
1	48000001	49000000	0.00423165299253006
1	49000001	50000000	0.00366580375447558
1	50000001	51000000	0.00554458618838655
1	51000001	52000000	0.00655933151318736
1	52000001	53000000	0.00557001291170642
1	53000001	54000000	0.00515049027769012
1	54000001	55000000	0.00476568572637707
1	55000001	56000000	0.00528913704575478
1	56000001	57000000	0.00566369069035544
1	57000001	58000000	0.00546520552238941
1	58000001	59000000	0.00317752751981507
1	59000001	60000000	0.00385688889094565
1	60000001	61000000	0.00279433089404109
1	61000001	62000000	0.00279757168320009
1	62000001	63000000	0.00273776207768291
1	63000001	64000000	0.00240620957534791
1	64000001	65000000	0.00367703145371884
1	65000001	66000000	0.00412506565742705
1	66000001	67000000	0.00341596552845907
1	67000001	68000000	0.00268368236233644
1	68000001	69000000	0.00227578886439148
1	69000001	70000000	0.00257468796994732
1	70000001	71000000	0.00387677127399238
1	71000001	72000000	0.00328401562900839
1	72000001	73000000	0.00228945317829416
1	73000001	74000000	0.00346816681981688
1	74000001	75000000	0.00339013468681059
1	75000001	76000000	0.00263602328273166
1	76000001	77000000	0.00333504948156619
1	77000001	78000000	0.00357934806921588
1	78000001	79000000	0.00256025852730605
1	79000001	80000000	0.00215241553788484
1	80000001	81000000	0.00207679934986869
1	81000001	82000000	0.00170998416484311
1	82000001	83000000	0.00200938615995432
1	83000001	84000000	0.00237377885326944
1	84000001	85000000	0.00277214503088527
1	85000001	86000000	0.00240891732402336
1	86000001	87000000	0.00149271038164293
1	87000001	88000000	0.00187319337457926
1	88000001	89000000	0.00167554958453321
1	89000001	90000000	0.00157649463696354
1	90000001	91000000	0.00189613997210245
1	91000001	92000000	0.00162332906475251
1	92000001	93000000	0.000749084140337927
1	93000001	94000000	0.004286456436521
1	94000001	95000000	0.0029978043639019
1	95000001	96000000	0.00365946018311738
1	96000001	97000000	0.00612715654643599
1	97000001	98000000	0.00459544818524076
1	98000001	99000000	0.00523033847137096
1	99000001	100000000	0.0034244329802548
1	100000001	101000000	0.00265803169764883
1	101000001	102000000	0.00419462923367217
1	102000001	103000000	0.00392947236720877
1	103000001	104000000	0.00537292981791426
1	104000001	105000000	0.00521817370797215
1	105000001	106000000	0.0053043032253894
1	106000001	107000000	0.00343620097764872
1	107000001	108000000	0.00522178635959201
1	108000001	109000000	0.0108743498191448
1	109000001	110000000	0.00957046293151994
1	110000001	111000000	0.00454134848569494
1	111000001	112000000	0.00593247213293204
1	112000001	113000000	0.00399565852910074
1	113000001	114000000	0.00634257705042058
1	114000001	115000000	0.00148519588537211
1	115000001	116000000	0.00211123473323729
1	116000001	117000000	0.00308111731266539
1	117000001	118000000	0.00234982316760103
1	118000001	119000000	0.00342110534167079
1	119000001	120000000	0.00345876392287355
1	120000001	121000000	0.00318024709948783
1	121000001	122000000	0.00237710707413073
1	122000001	123000000	0.00413254911466998
1	123000001	124000000	0.00380356853177263
1	124000001	125000000	0.00332679495233963
1	125000001	126000000	0.00305462660390395
1	126000001	127000000	0.00428405944975219
1	127000001	128000000	0.00353776245049387
1	128000001	129000000	0.00621037461978358
1	129000001	130000000	0.00357568986975095
1	130000001	131000000	0.00345269601751859
1	131000001	132000000	0.0032343936364402
1	132000001	133000000	0.00291118578507213
1	133000001	134000000	0.00236739371528498
1	134000001	135000000	0.00196612546676282
1	135000001	136000000	0.00212826281666597
1	136000001	137000000	0.00457216671141286
1	137000001	138000000	0.0033869718855763
1	138000001	139000000	0.00563684666145474
1	139000001	140000000	0.00477293209138871
1	140000001	141000000	0.00414431934125656
1	141000001	142000000	0.005640900814452
1	142000001	143000000	0.00503234557582058
1	143000001	144000000	0.0038768653813031
1	144000001	145000000	0.00642535401155087
1	145000001	146000000	0.00511826012308695
1	146000001	147000000	0.00729528448784323
1	147000001	148000000	0.00447747922196054
1	148000001	149000000	0.00258593006918281
1	149000001	150000000	0.00217851578305175
1	150000001	151000000	0.00111352325385879
1	151000001	152000000	0.00222386544814515
1	152000001	153000000	0.00181779370479014
1	153000001	154000000	0.00218104962867909
1	154000001	155000000	0.00213292565307224
1	155000001	156000000	0.00227113790399891
1	156000001	157000000	0.00256431965370344
1	157000001	158000000	0.00403371000696046
1	158000001	159000000	0.00359763530940088
1	159000001	160000000	0.00344630818566454
1	160000001	161000000	0.00483963489106841
1	161000001	162000000	0.0063864771698566
1	162000001	163000000	0.00601568193526875
1	163000001	164000000	0.0081668978378233
1	164000001	165000000	0.00533529368932914
1	165000001	166000000	0.00488003787397641
1	166000001	167000000	0.00679339602770669
1	167000001	168000000	0.00687430970254184
1	168000001	169000000	0.00256696515387792
1	169000001	170000000	0.00172578782533022
1	170000001	171000000	0.00236345902977229
1	171000001	172000000	0.00117014494668656
1	172000001	173000000	0.00129879278620415
1	173000001	174000000	0.00153686485829163
1	174000001	175000000	0.00155862623011755
1	175000001	176000000	0.00182281330579721
1	176000001	177000000	0.00187743359095758
1	177000001	178000000	0.00202345567301768
1	178000001	179000000	0.00334216611116167
1	179000001	180000000	0.0026631895804347
1	180000001	181000000	0.00376701065518945
1	181000001	182000000	0.00326406977426235
1	182000001	183000000	0.00447431007456686
1	183000001	184000000	0.00542776294544217
1	184000001	185000000	0.00748550198804
1	185000001	186000000	0.00410745787758528
1	186000001	187000000	0.00460670246870102
1	187000001	188000000	0.00338876665551225
1	188000001	189000000	0.00227789406684576
1	189000001	190000000	0.00257713105617324
1	190000001	191000000	0.00378602728736558
1	191000001	192000000	0.00471375694933532
1	192000001	193000000	0.00278834139804084
1	193000001	194000000	0.00231845979422882
1	194000001	195000000	0.00173788239297127
1	195000001	196000000	0.00190932402968032
1	196000001	197000000	0.00263899369134057
1	197000001	198000000	0.00170377955960055
1	198000001	199000000	0.00172826300436594
1	199000001	200000000	0.0012515810990036
1	200000001	201000000	0.00190223188405138
1	201000001	202000000	0.00373845259017769
1	202000001	203000000	0.0040491017017343
1	203000001	204000000	0.00251389942784306
1	204000001	205000000	0.0031951285728228
1	205000001	206000000	0.00403300477982093
1	206000001	207000000	0.00358997938311296
1	207000001	208000000	0.0043020682001555
1	208000001	209000000	0.00325435179092774
1	209000001	210000000	0.00141005496407768
1	210000001	211000000	0.00185629481607137
1	211000001	212000000	0.002470665566058
1	212000001	213000000	0.00294604228913232
1	213000001	214000000	0.00325597719122152
1	214000001	215000000	0.00222192324202136
1	215000001	216000000	0.00313900272067887
1	216000001	217000000	0.00430664118003702
1	217000001	218000000	0.00293942604354128
1	218000001	219000000	0.004613308168305
1	219000001	220000000	0.0044521846317414
1	220000001	221000000	0.00482868451295985
1	221000001	222000000	0.00635813530734906
1	222000001	223000000	0.00478200810912613
1	223000001	224000000	0.00319729073708977
1	224000001	225000000	0.00274277208273215
1	225000001	226000000	0.00201917273460153
1	226000001	227000000	0.00291341705955278
1	227000001	228000000	0.00286507603951274
1	228000001	229000000	0.00528801842371037
1	229000001	230000000	0.00616566066764926
1	230000001	231000000	0.00379944356594645
1	231000001	232000000	0.00473741516513714
1	232000001	233000000	0.00319584593996033
1	233000001	234000000	0.00498492385616084
1	234000001	235000000	0.00491121833228851
1	235000001	236000000	0.00441430733838271
1	236000001	237000000	0.00363535732266068
1	237000001	238000000	0.00419574941348502
1	238000001	239000000	0.00687411583428822
1	239000001	240000000	0.00798809985263542
1	240000001	241000000	0.00478798239194122
1	241000001	242000000	0.00589689228726799
1	242000001	243000000	0.00465618276506968
1	243000001	244000000	0.00340801879815366
1	244000001	245000000	0.00468872543085754
1	245000001	246000000	0.00564768353400629
1	246000001	247000000	0.0137293258000866
1	247000001	248000000	0.0122244231264569
1	248000001	249000000	0.00575597676367601
1	249000001	250000000	0.0122254992355433
1	250000001	251000000	0.0104877692477184
1	251000001	252000000	0.0081645082642166
1	252000001	253000000	0.00750460236793324
1	253000001	254000000	0.0127238299801964
1	254000001	255000000	0.01397154676522
1	255000001	256000000	0.0139784658336593
1	256000001	257000000	0.022232707427497
1	257000001	258000000	0.0199592568723412
1	258000001	259000000	0.0290322727289792
1	259000001	260000000	0.0148843186978657
1	260000001	261000000	0.0122919498282773
1	261000001	262000000	0.0148846904927728
1	262000001	263000000	0.00665432530193038
1	263000001	264000000	0.00943477097859505
1	264000001	265000000	0.0123755258057245
1	265000001	266000000	0.0112363490898447
1	266000001	267000000	0.0184149821216411
1	267000001	268000000	0.0158549522144227
1	268000001	269000000	0.0115131036706168
1	269000001	270000000	0.0177691858468662
1	270000001	271000000	0.0117705600110945
1	271000001	272000000	0.0144049011239527
1	272000001	273000000	0.0125078873800618
1	273000001	274000000	0.00356252112350433
1	274000001	274287862	0
2	1	1000000	0.000777428698549076
2	1000001	2000000	0.016255905051486
2	2000001	3000000	0.0248005520267158
2	3000001	4000000	0.0202435585862606
2	4000001	5000000	0.0161174356349396
2	5000001	6000000	0.0126304954012588
2	6000001	7000000	0.0189520312507238
2	7000001	8000000	0.0189884811744693
2	8000001	9000000	0.0138998099425712
2	9000001	10000000	0.0168400918302141
2	10000001	11000000	0.0211975111985504
2	11000001	12000000	0.0224703342739004
2	12000001	13000000	0.0286377965447523
2	13000001	14000000	0.0391767194327439
2	14000001	15000000	0.0118168406462967
2	15000001	16000000	0.0133759878881285
2	16000001	17000000	0.0173510955004865
2	17000001	18000000	0.0117928782361358
2	18000001	19000000	0.00763153527976108
2	19000001	20000000	0.0157485756094785
2	20000001	21000000	0.012575008806958
2	21000001	22000000	0.0061548091707231
2	22000001	23000000	0.0151062357762104
2	23000001	24000000	0.011912281079378
2	24000001	25000000	0.0158463987257722
2	25000001	26000000	0.0133558877960904
2	26000001	27000000	0.00687789165843642
2	27000001	28000000	0.0116299375859156
2	28000001	29000000	0.00561639456141682
2	29000001	30000000	0.00501754972650355
2	30000001	31000000	0.00610071257138242
2	31000001	32000000	0.00685016842144988
2	32000001	33000000	0.00345696280810035
2	33000001	34000000	0.00302527313158325
2	34000001	35000000	0.00289657736074196
2	35000001	36000000	0.0051072993341249
2	36000001	37000000	0.00591618795951897
2	37000001	38000000	0.00414373503928401
2	38000001	39000000	0.011592516963768
2	39000001	40000000	0.00767023148117033
2	40000001	41000000	0.00589779967454742
2	41000001	42000000	0.00560166365805306
2	42000001	43000000	0.00802016721269747
2	43000001	44000000	0.00353826758716429
2	44000001	45000000	0.00465558613027575
2	45000001	46000000	0.00502247282402467
2	46000001	47000000	0.00485770888320874
2	47000001	48000000	0.00335744425397313
2	48000001	49000000	0.00162947923534019
2	49000001	50000000	0.00107729705431011
2	50000001	51000000	0.00144949292017884
2	51000001	52000000	0.00182365044874275
2	52000001	53000000	0.0035113429291698
2	53000001	54000000	0.00195846455280445
2	54000001	55000000	0.000757524227648899
2	55000001	56000000	0.00143959718961301
2	56000001	57000000	0.00175587159499208
2	57000001	58000000	0.00190744489222465
2	58000001	59000000	0.00162179653232501
2	59000001	60000000	0.00257373315690918
2	60000001	61000000	0.00173430060319815
2	61000001	62000000	0.0019514145099948
2	62000001	63000000	0.00175402478672804
2	63000001	64000000	0.00352329902755367
2	64000001	65000000	0.00287953855947297
2	65000001	66000000	0.0026520107243659
2	66000001	67000000	0.0029383417520545
2	67000001	68000000	0.00429339074231488
2	68000001	69000000	0.00280860364328
2	69000001	70000000	0.00331311922733216
2	70000001	71000000	0.00220895803539487
2	71000001	72000000	0.00303955245468889
2	72000001	73000000	0.00181827010117158
2	73000001	74000000	0.00122254562693388
2	74000001	75000000	0.00209964874210325
2	75000001	76000000	0.00225723681987291
2	76000001	77000000	0.0017131555709562
2	77000001	78000000	0.00376715424512528
2	78000001	79000000	0.00376414261958708
2	79000001	80000000	0.00327947391690494
2	80000001	81000000	0.00459065892816452
2	81000001	82000000	0.00550956232154835
2	82000001	83000000	0.00476429130576433
2	83000001	84000000	0.00362499640760725
2	84000001	85000000	0.00731852055747098
2	85000001	86000000	0.00406986044418411
2	86000001	87000000	0.00496745296686381
2	87000001	88000000	0.0046454253930464
2	88000001	89000000	0.00400981184327896
2	89000001	90000000	0.00276912061890675
2	90000001	91000000	0.00325505635665776
2	91000001	92000000	0.00365876255744063
2	92000001	93000000	0.00183468832694944
2	93000001	94000000	0.00247786896797098
2	94000001	95000000	0.00244719704555109
2	95000001	96000000	0.0024342593701616
2	96000001	97000000	0.00233801450766085
2	97000001	98000000	0.0034541690542755
2	98000001	99000000	0.00364882186646923
2	99000001	100000000	0.00375855083349542
2	100000001	101000000	0.00563871864136017
2	101000001	102000000	0.0029309869019019
2	102000001	103000000	0.00477042286637093
2	103000001	104000000	0.00281644084237735
2	104000001	105000000	0.00366326073720047
2	105000001	106000000	0.00432766348924097
2	106000001	107000000	0.00302787107950078
2	107000001	108000000	0.00402829828353588
2	108000001	109000000	0.00233670522446551
2	109000001	110000000	0.00166286210764232
2	110000001	111000000	0.00187259007429462
2	111000001	112000000	0.00645886909374423
2	112000001	113000000	0.00504852803489836
2	113000001	114000000	0.00615080577069069
2	114000001	115000000	0.00549230556205002
2	115000001	116000000	0.0068893956563606
2	116000001	117000000	0.0115592886658067
2	117000001	118000000	0.00971053163337977
2	118000001	119000000	0.00649974538146906
2	119000001	120000000	0.0109299921730338
2	120000001	121000000	0.00676127393170493
2	121000001	122000000	0.00656574786340056
2	122000001	123000000	0.00956717950334053
2	123000001	124000000	0.00619481157442676
2	124000001	125000000	0.00806482788239737
2	125000001	126000000	0.00980170252355566
2	126000001	127000000	0.0116909070150288
2	127000001	128000000	0.0172266138170694
2	128000001	129000000	0.0184621231638234
2	129000001	130000000	0.0114813007652534
2	130000001	131000000	0.0126197990730815
2	131000001	132000000	0.00948660621916906
2	132000001	133000000	0.00841474876745429
2	133000001	134000000	0.0123107578988701
2	134000001	135000000	0.0135444635465038
2	135000001	136000000	0.0125086910051982
2	136000001	137000000	0.011984641227011
2	137000001	138000000	0.0173162133855721
2	138000001	139000000	0.0195714032502772
2	139000001	140000000	0.00869060848245296
2	140000001	141000000	0.00715132673439083
2	141000001	142000000	0.00697458544678825
2	142000001	143000000	0.0116897129140497
2	143000001	144000000	0.0291539724238385
2	144000001	145000000	0.0176425731224051
2	145000001	146000000	0.0281449066347035
2	146000001	147000000	0.0171369122175583
2	147000001	148000000	0.0237626703249678
2	148000001	149000000	0.0163502793912188
2	149000001	150000000	0.0137812695262933
2	150000001	151000000	0.00525165425185008
2	151000001	151917421	0
3	1	1000000	0.016109354838551
3	1000001	2000000	0.0280882195702527
3	2000001	3000000	0.0447797663684559
3	3000001	4000000	0.0210244841496681
3	4000001	5000000	0.0486453215244514
3	5000001	6000000	0.0138424124087052
3	6000001	7000000	0.00369586604720508
3	7000001	8000000	0.00958269124119212
3	8000001	9000000	0.0132405120291256
3	9000001	10000000	0.00903566641338471
3	10000001	11000000	0.0223080309396498
3	11000001	12000000	0.020892082926528
3	12000001	13000000	0.0188573896276831
3	13000001	14000000	0.0213274786833967
3	14000001	15000000	0.0234322184203517
3	15000001	16000000	0.0105514411576274
3	16000001	17000000	0.00985836344452819
3	17000001	18000000	0.00662276354097007
3	18000001	19000000	0.00738559796664187
3	19000001	20000000	0.0130914111550226
3	20000001	21000000	0.00956394508050981
3	21000001	22000000	0.00978236207583111
3	22000001	23000000	0.00529938107635444
3	23000001	24000000	0.00420469934197797
3	24000001	25000000	0.0103048527592238
3	25000001	26000000	0.00553504353165146
3	26000001	27000000	0.0109827624185575
3	27000001	28000000	0.00901379975926329
3	28000001	29000000	0.0078170636615423
3	29000001	30000000	0.00941685807561281
3	30000001	31000000	0.00493160609659094
3	31000001	32000000	0.00662209042786705
3	32000001	33000000	0.00897644656639177
3	33000001	34000000	0.0198773054430927
3	34000001	35000000	0.0104592129277615
3	35000001	36000000	0.0107414568930049
3	36000001	37000000	0.00411108580538576
3	37000001	38000000	0.00225678041459267
3	38000001	39000000	0.00101879393410275
3	39000001	40000000	0.00164374037194392
3	40000001	41000000	0.000510952952146307
3	41000001	42000000	0.00213863821797362
3	42000001	43000000	0.00212446578666048
3	43000001	44000000	0.0040618553508424
3	44000001	45000000	0.00486458147097073
3	45000001	46000000	0.00536652609711067
3	46000001	47000000	0.00634509416081978
3	47000001	48000000	0.00537195585238824
3	48000001	49000000	0.00750992447559313
3	49000001	50000000	0.0036336593431298
3	50000001	51000000	0.00384730474902061
3	51000001	52000000	0.00558693258055892
3	52000001	53000000	0.00528880307138346
3	53000001	54000000	0.00592294565654401
3	54000001	55000000	0.00494493470595489
3	55000001	56000000	0.00525852484114196
3	56000001	57000000	0.00493406342238977
3	57000001	58000000	0.00512620853205617
3	58000001	59000000	0.00412610297204347
3	59000001	60000000	0.00412926069653138
3	60000001	61000000	0.00189812965032055
3	61000001	62000000	0.00327009693812084
3	62000001	63000000	0.00432798129348153
3	63000001	64000000	0.00393230160630066
3	64000001	65000000	0.00271199927701009
3	65000001	66000000	0.00299509211250021
3	66000001	67000000	0.00352482109049515
3	67000001	68000000	0.00657372868152015
3	68000001	69000000	0.00419789595486968
3	69000001	70000000	0.00481849510672927
3	70000001	71000000	0.00450262813744763
3	71000001	72000000	0.00487649477986942
3	72000001	73000000	0.00906618858655353
3	73000001	74000000	0.00909484489286456
3	74000001	75000000	0.00703837455277706
3	75000001	76000000	0.00472765802200536
3	76000001	77000000	0.00468196225539103
3	77000001	78000000	0.00211579650358642
3	78000001	79000000	0.00380121417328943
3	79000001	80000000	0.00159364498493928
3	80000001	81000000	0.0037714682498649
3	81000001	82000000	0.00301436095522216
3	82000001	83000000	0.00329812462567876
3	83000001	84000000	0.00332814850018908
3	84000001	85000000	0.00449057291740278
3	85000001	86000000	0.00449204511768554
3	86000001	87000000	0.00308525283583786
3	87000001	88000000	0.00228902957056706
3	88000001	89000000	0.00359642969429982
3	89000001	90000000	0.00430236483904327
3	90000001	91000000	0.0082973060071868
3	91000001	92000000	0.00401799375048629
3	92000001	93000000	0.00609675145774643
3	93000001	94000000	0.0131721003917193
3	94000001	95000000	0.00479012545715369
3	95000001	96000000	0.00559135748542103
3	96000001	97000000	0.00780150285160902
3	97000001	98000000	0.00815140762613555
3	98000001	99000000	0.0059378061851165
3	99000001	100000000	0.00786344057601287
3	100000001	101000000	0.00536302530769898
3	101000001	102000000	0.00709641738234195
3	102000001	103000000	0.00817666870508151
3	103000001	104000000	0.00805428142637009
3	104000001	105000000	0.00771884786630119
3	105000001	106000000	0.0133672174126183
3	106000001	107000000	0.00536729202507025
3	107000001	108000000	0.0118951800583817
3	108000001	109000000	0.00943468243968634
3	109000001	110000000	0.00987673502699953
3	110000001	111000000	0.00685018277975508
3	111000001	112000000	0.0094056927856717
3	112000001	113000000	0.00891485263526307
3	113000001	114000000	0.0122819011209342
3	114000001	115000000	0.0146167249563924
3	115000001	116000000	0.0176092209064074
3	116000001	117000000	0.0145334299164394
3	117000001	118000000	0.0160670771088059
3	118000001	119000000	0.00918455355697488
3	119000001	120000000	0.0123299118491564
3	120000001	121000000	0.024439236863727
3	121000001	122000000	0.021982115752567
3	122000001	123000000	0.018000969846165
3	123000001	124000000	0.0279035519662886
3	124000001	125000000	0.0137666607785605
3	125000001	126000000	0.00654469590212245
3	126000001	127000000	0.0149031176170333
3	127000001	128000000	0.018835266880945
3	128000001	129000000	0.0125071340104556
3	129000001	130000000	0.0102405084177116
3	130000001	131000000	0.00710970408652309
3	131000001	132000000	0.00672958020483702
3	132000001	132700427	0
4	1	1000000	0.00494393405358129
4	1000001	2000000	0.00895655612188324
4	2000001	3000000	0.0134906306516697
4	3000001	4000000	0.012819817038216
4	4000001	5000000	0.021055449210906
4	5000001	6000000	0.0207182052267674
4	6000001	7000000	0.0274760305147938
4	7000001	8000000	0.0208209077123856
4	8000001	9000000	0.0197059541704755
4	9000001	10000000	0.0183731226895525
4	10000001	11000000	0.0272676325457201
4	11000001	12000000	0.0243739010513647
4	12000001	13000000	0.0122848408914078
4	13000001	14000000	0.0119316816752224
4	14000001	15000000	0.020285948979916
4	15000001	16000000	0.0165082196061371
4	16000001	17000000	0.0177406751412171
4	17000001	18000000	0.0203356030420081
4	18000001	19000000	0.0174365569185697
4	19000001	20000000	0.019217357160501
4	20000001	21000000	0.0127609268689615
4	21000001	22000000	0.0211973767463372
4	22000001	23000000	0.00951825880932266
4	23000001	24000000	0.00356836491089845
4	24000001	25000000	0.00244544639380752
4	25000001	26000000	0.00474236957229283
4	26000001	27000000	0.00528350678607991
4	27000001	28000000	0.00547112362794285
4	28000001	29000000	0.0052292046312559
4	29000001	30000000	0.00687049603544692
4	30000001	31000000	0.00642088202678485
4	31000001	32000000	0.00827922704686087
4	32000001	33000000	0.00497925091816051
4	33000001	34000000	0.00547694873377105
4	34000001	35000000	0.00778879297606219
4	35000001	36000000	0.00521119473937392
4	36000001	37000000	0.00233778658130248
4	37000001	38000000	0.00467773790854697
4	38000001	39000000	0.00687277068316478
4	39000001	40000000	0.00468790650706654
4	40000001	41000000	0.00410013320829824
4	41000001	42000000	0.00269269138627489
4	42000001	43000000	0.00411153976384136
4	43000001	44000000	0.00347926785553324
4	44000001	45000000	0.00132701349148912
4	45000001	46000000	0.00160149302840687
4	46000001	47000000	0.00148054026170145
4	47000001	48000000	0.00134288320411382
4	48000001	49000000	0.00126982709865885
4	49000001	50000000	0.0016757303624545
4	50000001	51000000	0.00143335663091983
4	51000001	52000000	0.002020364021018
4	52000001	53000000	0.00113413101168969
4	53000001	54000000	0.00127449008011461
4	54000001	55000000	0.00261402113395385
4	55000001	56000000	0.00304366573581767
4	56000001	57000000	0.00263024193740796
4	57000001	58000000	0.00215149065144395
4	58000001	59000000	0.00327960673082646
4	59000001	60000000	0.00273114902830208
4	60000001	61000000	0.00338624185117366
4	61000001	62000000	0.00356213530025062
4	62000001	63000000	0.00364984825172073
4	63000001	64000000	0.00361303328967291
4	64000001	65000000	0.00334607076732701
4	65000001	66000000	0.00299805279948534
4	66000001	67000000	0.00202326097297952
4	67000001	68000000	0.00226191057406842
4	68000001	69000000	0.0030871440319802
4	69000001	70000000	0.00638437165298064
4	70000001	71000000	0.00497387745138484
4	71000001	72000000	0.00683788071018177
4	72000001	73000000	0.0054980527170941
4	73000001	74000000	0.00509398533163626
4	74000001	75000000	0.00456985823294761
4	75000001	76000000	0.00367871387177729
4	76000001	77000000	0.00336272287396197
4	77000001	78000000	0.00428344477141696
4	78000001	79000000	0.00539132615354912
4	79000001	80000000	0.00304600983269599
4	80000001	81000000	0.00356530883160809
4	81000001	82000000	0.00344542033758423
4	82000001	83000000	0.00422199252206812
4	83000001	84000000	0.00575995436437533
4	84000001	85000000	0.00681870894974326
4	85000001	86000000	0.0053461564780146
4	86000001	87000000	0.00687095630610142
4	87000001	88000000	0.00523878637297448
4	88000001	89000000	0.00524426640275932
4	89000001	90000000	0.00563858075350378
4	90000001	91000000	0.00683689164019532
4	91000001	92000000	0.00653064452574186
4	92000001	93000000	0.00351160733038245
4	93000001	94000000	0.00325556292609828
4	94000001	95000000	0.00425152460513686
4	95000001	96000000	0.00513815720720913
4	96000001	97000000	0.00440447218343108
4	97000001	98000000	0.00320374234516378
4	98000001	99000000	0.00436542062484026
4	99000001	100000000	0.00566421681670303
4	100000001	101000000	0.00771002668608469
4	101000001	102000000	0.00843236897083532
4	102000001	103000000	0.0103380925106334
4	103000001	104000000	0.0138234058826524
4	104000001	105000000	0.0080429665434951
4	105000001	106000000	0.00640846901731241
4	106000001	107000000	0.00818637254846593
4	107000001	108000000	0.00996133754493559
4	108000001	109000000	0.0153897811306823
4	109000001	110000000	0.00958287590939872
4	110000001	111000000	0.0122663970009418
4	111000001	112000000	0.0144250735130898
4	112000001	113000000	0.0157478434951951
4	113000001	114000000	0.0128116426164265
4	114000001	115000000	0.017796862497764
4	115000001	116000000	0.0130305910657336
4	116000001	117000000	0.0235972639296741
4	117000001	118000000	0.0206491861916209
4	118000001	119000000	0.0215939161047517
4	119000001	120000000	0.020865785430617
4	120000001	121000000	0.0269512792680257
4	121000001	122000000	0.0123730896949962
4	122000001	123000000	0.0143684678174806
4	123000001	124000000	0.0113729561190522
4	124000001	125000000	0.0168335468277848
4	125000001	126000000	0.0188362344339887
4	126000001	127000000	0.00974075798363524
4	127000001	128000000	0.0187695670725524
4	128000001	129000000	0.00850336412659329
4	129000001	130000000	0.0100523602592496
4	130000001	130900910	0
5	1	1000000	0.0121002724287525
5	1000001	2000000	0.0230149358288728
5	2000001	3000000	0.0172547730744986
5	3000001	4000000	0.0314894518643189
5	4000001	5000000	0.0317417371851567
5	5000001	6000000	0.023422377362099
5	6000001	7000000	0.0239738026178376
5	7000001	8000000	0.0239169963679545
5	8000001	9000000	0.0128480922129087
5	9000001	10000000	0.0140009448346173
5	10000001	11000000	0.0488417264272809
5	11000001	12000000	0.0415315862643062
5	12000001	13000000	0.0145868273659447
5	13000001	14000000	0.027808748736655
5	14000001	15000000	0.0116334118347618
5	15000001	16000000	0.0102570891508852
5	16000001	17000000	0.0153792880681915
5	17000001	18000000	0.011120465054309
5	18000001	19000000	0.00983954566897577
5	19000001	20000000	0.00674020826786123
5	20000001	21000000	0.00671574751517999
5	21000001	22000000	0.00644083826200717
5	22000001	23000000	0.00511203011422189
5	23000001	24000000	0.00679978872836809
5	24000001	25000000	0.00708214622772053
5	25000001	26000000	0.00432044981087489
5	26000001	27000000	0.00521326638243463
5	27000001	28000000	0.00595934371900336
5	28000001	29000000	0.00517660190887284
5	29000001	30000000	0.00677672108310573
5	30000001	31000000	0.00575304498473172
5	31000001	32000000	0.00345776692447818
5	32000001	33000000	0.00302900002275509
5	33000001	34000000	0.00387450614869723
5	34000001	35000000	0.00463374089195503
5	35000001	36000000	0.00311737164250921
5	36000001	37000000	0.00212793605857222
5	37000001	38000000	0.00276863590768159
5	38000001	39000000	0.000681706312540759
5	39000001	40000000	0.00040368593309933
5	40000001	41000000	0.00181927703194392
5	41000001	42000000	0.00137576479827621
5	42000001	43000000	0.00273042283523086
5	43000001	44000000	0.0015675433129372
5	44000001	45000000	0.00264518794213662
5	45000001	46000000	0.00245004730691921
5	46000001	47000000	0.002370787833628
5	47000001	48000000	0.00283296065959147
5	48000001	49000000	0.00264569837700137
5	49000001	50000000	0.00280989086260453
5	50000001	51000000	0.00218022638568788
5	51000001	52000000	0.00201975464447955
5	52000001	53000000	0.00251885355225849
5	53000001	54000000	0.00276451761361772
5	54000001	55000000	0.00208075023690097
5	55000001	56000000	0.00287242143539244
5	56000001	57000000	0.00549790224600709
5	57000001	58000000	0.00524723798024095
5	58000001	59000000	0.0038172911222864
5	59000001	60000000	0.00655560688094933
5	60000001	61000000	0.0055549480808249
5	61000001	62000000	0.00539927384387897
5	62000001	63000000	0.00303167702889136
5	63000001	64000000	0.00641139793103834
5	64000001	65000000	0.00856172543281057
5	65000001	66000000	0.00521664003989335
5	66000001	67000000	0.00511963858110852
5	67000001	68000000	0.00361912487903911
5	68000001	69000000	0.00672410723862107
5	69000001	70000000	0.00826238276224501
5	70000001	71000000	0.00801432188424138
5	71000001	72000000	0.0111623630292564
5	72000001	73000000	0.00548601351791185
5	73000001	74000000	0.0123036878270835
5	74000001	75000000	0.0115273672157815
5	75000001	76000000	0.00917766040061869
5	76000001	77000000	0.0104836961258305
5	77000001	78000000	0.00782446273458887
5	78000001	79000000	0.00901881327612465
5	79000001	80000000	0.0137516658652399
5	80000001	81000000	0.0124799555229289
5	81000001	82000000	0.00835527709583369
5	82000001	83000000	0.011403831545824
5	83000001	84000000	0.0135559377345805
5	84000001	85000000	0.0100075277480318
5	85000001	86000000	0.0151622616956134
5	86000001	87000000	0.0163240728893788
5	87000001	88000000	0.0138817966274781
5	88000001	89000000	0.0186289051498142
5	89000001	90000000	0.0175711112162889
5	90000001	91000000	0.0129556371097899
5	91000001	92000000	0.0117860630727423
5	92000001	93000000	0.021691802138939
5	93000001	94000000	0.0248413384693591
5	94000001	95000000	0.0165028350092977
5	95000001	96000000	0.0141561961898818
5	96000001	97000000	0.016156476247135
5	97000001	98000000	0.0162353264394252
5	98000001	99000000	0.0166708948878788
5	99000001	100000000	0.0196219043502315
5	100000001	101000000	0.0119173025126419
5	101000001	102000000	0.0101480873887204
5	102000001	103000000	0.00702345441943025
5	103000001	104000000	0.0044060562698847
5	104000001	104477606	0
6	1	1000000	0.00981021247303003
6	1000001	2000000	0.0144941277822411
6	2000001	3000000	0.0146665690868237
6	3000001	4000000	0.011550344283281
6	4000001	5000000	0.0126660659771714
6	5000001	6000000	0.0183539570437278
6	6000001	7000000	0.0174896402592721
6	7000001	8000000	0.0313373373825669
6	8000001	9000000	0.0280438600409901
6	9000001	10000000	0.0247524118048224
6	10000001	11000000	0.0317766054055737
6	11000001	12000000	0.0201926949402893
6	12000001	13000000	0.0163748616368004
6	13000001	14000000	0.0165706594464387
6	14000001	15000000	0.0142247678779025
6	15000001	16000000	0.0197824763280718
6	16000001	17000000	0.011228846360762
6	17000001	18000000	0.00805490449563886
6	18000001	19000000	0.0128956830244294
6	19000001	20000000	0.0127629858513679
6	20000001	21000000	0.0111284924323219
6	21000001	22000000	0.0135930030740784
6	22000001	23000000	0.0120337848242731
6	23000001	24000000	0.00328156971492671
6	24000001	25000000	0.0139660800236962
6	25000001	26000000	0.0193686702589111
6	26000001	27000000	0.00292053896876329
6	27000001	28000000	0.00732358345820793
6	28000001	29000000	0.00751815211654611
6	29000001	30000000	0.011141402378544
6	30000001	31000000	0.00451821039834071
6	31000001	32000000	0.00944688965511024
6	32000001	33000000	0.0176188208350831
6	33000001	34000000	0.00323945148360193
6	34000001	35000000	0.00877747124380028
6	35000001	36000000	0.00676978940608417
6	36000001	37000000	0.00432178996882407
6	37000001	38000000	0.00517043132213711
6	38000001	39000000	0.00677300563049949
6	39000001	40000000	0.00663911159259346
6	40000001	41000000	0.00659254963507287
6	41000001	42000000	0.0064109563831958
6	42000001	43000000	0.0037433340089852
6	43000001	44000000	0.00416359917725731
6	44000001	45000000	0.00575769311429545
6	45000001	46000000	0.00326155326351989
6	46000001	47000000	0.0049379487048814
6	47000001	48000000	0.00329844839614332
6	48000001	49000000	0.00226853362352405
6	49000001	50000000	0.00240310228337994
6	50000001	51000000	0.00275134508697368
6	51000001	52000000	0.000960645092059022
6	52000001	53000000	0.0010568713003056
6	53000001	54000000	0.00217162689800881
6	54000001	55000000	0.00168578169840705
6	55000001	56000000	0.00147275082142542
6	56000001	57000000	0.00175026748870036
6	57000001	58000000	0.00345299449498767
6	58000001	59000000	0.00187524493826876
6	59000001	60000000	0.00199198291661907
6	60000001	61000000	0.00134699293967947
6	61000001	62000000	0.00157991088349057
6	62000001	63000000	0.00200879243057047
6	63000001	64000000	0.00396218392067508
6	64000001	65000000	0.00646682444843294
6	65000001	66000000	0.00869203135243652
6	66000001	67000000	0.00427932187587533
6	67000001	68000000	0.00473544828262119
6	68000001	69000000	0.00337162678480883
6	69000001	70000000	0.00549178529186524
6	70000001	71000000	0.00539360804608404
6	71000001	72000000	0.00879723893529669
6	72000001	73000000	0.00939609673366094
6	73000001	74000000	0.00803112450669353
6	74000001	75000000	0.00453686210134141
6	75000001	76000000	0.00902773359188653
6	76000001	77000000	0.00505756177457079
6	77000001	78000000	0.00645416261703257
6	78000001	79000000	0.00401199504533074
6	79000001	80000000	0.00682924417180881
6	80000001	81000000	0.00393157207220542
6	81000001	82000000	0.00437544627328618
6	82000001	83000000	0.00496345447707162
6	83000001	84000000	0.00430671130800496
6	84000001	85000000	0.00332190338097598
6	85000001	86000000	0.00455689625227117
6	86000001	87000000	0.00494507362017315
6	87000001	88000000	0.00551650427463571
6	88000001	89000000	0.00607748756305738
6	89000001	90000000	0.00625544523403748
6	90000001	91000000	0.00235373515592051
6	91000001	92000000	0.00705330524328052
6	92000001	93000000	0.0040789275954684
6	93000001	94000000	0.00514390467200249
6	94000001	95000000	0.00418233306385146
6	95000001	96000000	0.00366280371301642
6	96000001	97000000	0.00631781652027366
6	97000001	98000000	0.00380515457964673
6	98000001	99000000	0.00641496601029185
6	99000001	100000000	0.00635388761409646
6	100000001	101000000	0.00468069511928285
6	101000001	102000000	0.00420552636811664
6	102000001	103000000	0.00447526603888598
6	103000001	104000000	0.00261327845122071
6	104000001	105000000	0.0021355454771011
6	105000001	106000000	0.00266965423905282
6	106000001	107000000	0.00385475318543531
6	107000001	108000000	0.00698680008038817
6	108000001	109000000	0.0031819887189677
6	109000001	110000000	0.00294898653271921
6	110000001	111000000	0.00339507876272412
6	111000001	112000000	0.00395248218582116
6	112000001	113000000	0.00154429083654462
6	113000001	114000000	0.00127768146357535
6	114000001	115000000	0.00401905846422411
6	115000001	116000000	0.00265090179262432
6	116000001	117000000	0.00184424314144825
6	117000001	118000000	0.00400274306622846
6	118000001	119000000	0.00412150519710314
6	119000001	120000000	0.00591408926686576
6	120000001	121000000	0.00581912554999468
6	121000001	122000000	0.00166548736057327
6	122000001	123000000	0.00431086571308561
6	123000001	124000000	0.00268813088988226
6	124000001	125000000	0.00272321448405131
6	125000001	126000000	0.00221991702300241
6	126000001	127000000	0.00420634591249976
6	127000001	128000000	0.00511279484704583
6	128000001	129000000	0.00384559271665801
6	129000001	130000000	0.0033885340408322
6	130000001	131000000	0.00525463552898114
6	131000001	132000000	0.00458277907698015
6	132000001	133000000	0.00424180563959729
6	133000001	134000000	0.00325979518821427
6	134000001	135000000	0.00450887679572712
6	135000001	136000000	0.0074198339401642
6	136000001	137000000	0.00534661999417543
6	137000001	138000000	0.00388898169869891
6	138000001	139000000	0.00320698058834408
6	139000001	140000000	0.00331450457388848
6	140000001	141000000	0.00533354181087683
6	141000001	142000000	0.00657364291303609
6	142000001	143000000	0.00610731896460727
6	143000001	144000000	0.0061843517283092
6	144000001	145000000	0.0114518303313551
6	145000001	146000000	0.0109878771574599
6	146000001	147000000	0.0116673834662282
6	147000001	148000000	0.016772934173831
6	148000001	149000000	0.00973644700830189
6	149000001	150000000	0.0190206744552071
6	150000001	151000000	0.0148575064123975
6	151000001	152000000	0.0178570412849971
6	152000001	153000000	0.0285722210380053
6	153000001	154000000	0.0229912652675342
6	154000001	155000000	0.0297099341977899
6	155000001	156000000	0.0208085524892918
6	156000001	157000000	0.0117411895794312
6	157000001	158000000	0.0170390013310512
6	158000001	159000000	0.0144168323102632
6	159000001	160000000	0.0127479549762195
6	160000001	161000000	0.0054318508172357
6	161000001	162000000	0.00988589129504792
6	162000001	163000000	0.0159953656120188
6	163000001	164000000	0.0118775023258458
6	164000001	165000000	0.0143345447808121
6	165000001	166000000	0.013062098957192
6	166000001	167000000	0.0127809025527351
6	167000001	168000000	0.00966133402383566
6	168000001	169000000	0.00587584470678867
6	169000001	170000000	0.00590545942751599
6	170000001	170825645	0
7	1	1000000	0.00852611574921206
7	1000001	2000000	0.0164835040413667
7	2000001	3000000	0.0201191919193876
7	3000001	4000000	0.0248989733411684
7	4000001	5000000	0.0314984233022326
7	5000001	6000000	0.0281760960058973
7	6000001	7000000	0.0375855718565377
7	7000001	8000000	0.0239414239415648
7	8000001	9000000	0.027508656798517
7	9000001	10000000	0.0310252179969311
7	10000001	11000000	0.0331592555165616
7	11000001	12000000	0.0191401654046958
7	12000001	13000000	0.0201079123953458
7	13000001	14000000	0.0189994283328829
7	14000001	15000000	0.0216082358759576
7	15000001	16000000	0.0242458255475346
7	16000001	17000000	0.0225092001595202
7	17000001	18000000	0.00968294531858547
7	18000001	19000000	0.0107818081404891
7	19000001	20000000	0.00296808186057459
7	20000001	21000000	0.0019592801652619
7	21000001	22000000	0.00453009017644923
7	22000001	23000000	0.0045222812110502
7	23000001	24000000	0.00360551617253923
7	24000001	25000000	0.00407726142949179
7	25000001	26000000	0.00521526427027667
7	26000001	27000000	0.00345068612957088
7	27000001	28000000	0.00422183748283764
7	28000001	29000000	0.00551836650684657
7	29000001	30000000	0.00372553607844668
7	30000001	31000000	0.00368075260720272
7	31000001	32000000	0.00496633452374408
7	32000001	33000000	0.00382596215724707
7	33000001	34000000	0.00667059525005553
7	34000001	35000000	0.00747231561025748
7	35000001	36000000	0.00557936073016058
7	36000001	37000000	0.00377370578556004
7	37000001	38000000	0.00570982901988326
7	38000001	39000000	0.00687439739622766
7	39000001	40000000	0.00644710065815216
7	40000001	41000000	0.00598293971944578
7	41000001	42000000	0.00547301996714418
7	42000001	43000000	0.00515158687814938
7	43000001	44000000	0.00462429922590762
7	44000001	45000000	0.00519849217745217
7	45000001	46000000	0.00478111258690153
7	46000001	47000000	0.00390282476111082
7	47000001	48000000	0.00583444207238615
7	48000001	49000000	0.00714349562670225
7	49000001	50000000	0.00626066157907577
7	50000001	51000000	0.00612704224469556
7	51000001	52000000	0.00484144327847797
7	52000001	53000000	0.004815138436138
7	53000001	54000000	0.00474011245882927
7	54000001	55000000	0.00358217008614618
7	55000001	56000000	0.00412102523155139
7	56000001	57000000	0.00431599589736268
7	57000001	58000000	0.00434973391401606
7	58000001	59000000	0.00478730844949443
7	59000001	60000000	0.0034343360095085
7	60000001	61000000	0.00391138750277977
7	61000001	62000000	0.00304498296077478
7	62000001	63000000	0.00545436620168205
7	63000001	64000000	0.00416643534203237
7	64000001	65000000	0.00556361257311071
7	65000001	66000000	0.00645410409887736
7	66000001	67000000	0.00251086593560959
7	67000001	68000000	0.0031253893779462
7	68000001	69000000	0.00303755538562592
7	69000001	70000000	0.00290725325669051
7	70000001	71000000	0.00218554694415906
7	71000001	72000000	0.0014371008739018
7	72000001	73000000	0.00382417490252434
7	73000001	74000000	0.00425662125813214
7	74000001	75000000	0.00371011583705926
7	75000001	76000000	0.00377761394668787
7	76000001	77000000	0.00316796162614077
7	77000001	78000000	0.0020493410369223
7	78000001	79000000	0.00321991720858636
7	79000001	80000000	0.00415229186332637
7	80000001	81000000	0.00651002840344979
7	81000001	82000000	0.00424297075642208
7	82000001	83000000	0.00436647279410092
7	83000001	84000000	0.0052777408532545
7	84000001	85000000	0.00516881904713712
7	85000001	86000000	0.00648454155381314
7	86000001	87000000	0.00504154397158896
7	87000001	88000000	0.00445939938050251
7	88000001	89000000	0.00513094649770093
7	89000001	90000000	0.00277458696055884
7	90000001	91000000	0.00458617794281203
7	91000001	92000000	0.00951500254017022
7	92000001	93000000	0.00723642832155973
7	93000001	94000000	0.00715817642783524
7	94000001	95000000	0.00775879847353563
7	95000001	96000000	0.0069066251430913
7	96000001	97000000	0.00847696467496356
7	97000001	98000000	0.00654204326088037
7	98000001	99000000	0.0107749100124921
7	99000001	100000000	0.00782681040728353
7	100000001	101000000	0.0155759355525337
7	101000001	102000000	0.0146797300646643
7	102000001	103000000	0.00801509344803864
7	103000001	104000000	0.0145795820373798
7	104000001	105000000	0.0112844441647763
7	105000001	106000000	0.0138423829003606
7	106000001	107000000	0.0131680655441425
7	107000001	108000000	0.0181324184847113
7	108000001	109000000	0.0166001709037339
7	109000001	110000000	0.015872157762049
7	110000001	111000000	0.0221281061718456
7	111000001	112000000	0.0172804048135988
7	112000001	113000000	0.0199930994608091
7	113000001	114000000	0.0123658606665746
7	114000001	115000000	0.0135674226406164
7	115000001	116000000	0.0156443579354918
7	116000001	117000000	0.0142700243086511
7	117000001	118000000	0.029423803132671
7	118000001	119000000	0.0222324711347279
7	119000001	120000000	0.0178421116605179
7	120000001	121000000	0.010808420968248
7	121000001	121782508	0
8	1	1000000	0.00990572731246957
8	1000001	2000000	0.0132824241887655
8	2000001	3000000	0.0126923593620467
8	3000001	4000000	0.0185381615185436
8	4000001	5000000	0.0162115576167962
8	5000001	6000000	0.0165630577389177
8	6000001	7000000	0.03388781094347
8	7000001	8000000	0.0367662525141042
8	8000001	9000000	0.019189904090883
8	9000001	10000000	0.0228691239968786
8	10000001	11000000	0.0230883371611603
8	11000001	12000000	0.0149122221232002
8	12000001	13000000	0.0147960032166099
8	13000001	14000000	0.0204725695800144
8	14000001	15000000	0.0165577969055479
8	15000001	16000000	0.0232460686388896
8	16000001	17000000	0.0179885577566265
8	17000001	18000000	0.0240590945127933
8	18000001	19000000	0.0109902674711207
8	19000001	20000000	0.00972142943133949
8	20000001	21000000	0.00928402742238011
8	21000001	22000000	0.00539293304017877
8	22000001	23000000	0.00808159663225345
8	23000001	24000000	0.0061688433161672
8	24000001	25000000	0.00484420467074434
8	25000001	26000000	0.00571762912483273
8	26000001	27000000	0.00631346359246247
8	27000001	28000000	0.00758139774543494
8	28000001	29000000	0.0117935323084752
8	29000001	30000000	0.0083836138367166
8	30000001	31000000	0.00357044218128583
8	31000001	32000000	0.0076925809734186
8	32000001	33000000	0.00910238063119838
8	33000001	34000000	0.00415462830311949
8	34000001	35000000	0.0044467236346394
8	35000001	36000000	0.0046690533776207
8	36000001	37000000	0.00566413245088581
8	37000001	38000000	0.0052528955842749
8	38000001	39000000	0.00555657391785871
8	39000001	40000000	0.00361401976306475
8	40000001	41000000	0.00469367764795874
8	41000001	42000000	0.00157943207753687
8	42000001	43000000	0.0024642786267978
8	43000001	44000000	0.00157314580426652
8	44000001	45000000	0.00151300526244919
8	45000001	46000000	0.000737255795042018
8	46000001	47000000	0.00180586557793447
8	47000001	48000000	0.00334351618382086
8	48000001	49000000	0.00172287260178113
8	49000001	50000000	0.000947129222659207
8	50000001	51000000	0.000905731331913304
8	51000001	52000000	0.00137407001551909
8	52000001	53000000	0.00105052926514283
8	53000001	54000000	0.000925595604366501
8	54000001	55000000	0.00232881310338348
8	55000001	56000000	0.000817013098689905
8	56000001	57000000	0.00100017977388251
8	57000001	58000000	0.00110303777933377
8	58000001	59000000	0.00132728417957952
8	59000001	60000000	0.00171631445161712
8	60000001	61000000	0.00129948214805064
8	61000001	62000000	0.00172676270656349
8	62000001	63000000	0.00177537940552865
8	63000001	64000000	0.00218887987121004
8	64000001	65000000	0.00199160388375872
8	65000001	66000000	0.00229490905132795
8	66000001	67000000	0.00280385519881181
8	67000001	68000000	0.00276337486253496
8	68000001	69000000	0.00357728041308765
8	69000001	70000000	0.00359332586187048
8	70000001	71000000	0.00377780129166442
8	71000001	72000000	0.00383967554004122
8	72000001	73000000	0.00352166135894264
8	73000001	74000000	0.00372409362224777
8	74000001	75000000	0.00442220255774064
8	75000001	76000000	0.00441045172041604
8	76000001	77000000	0.00399860240482057
8	77000001	78000000	0.00485271896226419
8	78000001	79000000	0.00644598369975837
8	79000001	80000000	0.00423192728743935
8	80000001	81000000	0.00482018536498135
8	81000001	82000000	0.00512204995304739
8	82000001	83000000	0.00424606349455957
8	83000001	84000000	0.0045087907588857
8	84000001	85000000	0.00408367236806634
8	85000001	86000000	0.00603688737584943
8	86000001	87000000	0.00534646871813253
8	87000001	88000000	0.00360164493311098
8	88000001	89000000	0.00278051556435883
8	89000001	90000000	0.00150607964256741
8	90000001	91000000	0.00127111074384709
8	91000001	92000000	0.00158857141905648
8	92000001	93000000	0.00168877443410462
8	93000001	94000000	0.00184459781510019
8	94000001	95000000	0.00223619839875764
8	95000001	96000000	0.00265284504867979
8	96000001	97000000	0.00216553090948805
8	97000001	98000000	0.00205987964080601
8	98000001	99000000	0.00436684841423004
8	99000001	100000000	0.00336355197612621
8	100000001	101000000	0.00333014533343437
8	101000001	102000000	0.00410298244969504
8	102000001	103000000	0.00620750999134505
8	103000001	104000000	0.00359854549185826
8	104000001	105000000	0.00425758448523131
8	105000001	106000000	0.00659733690545701
8	106000001	107000000	0.00190671197424742
8	107000001	108000000	0.00461451332812233
8	108000001	109000000	0.00830434317000832
8	109000001	110000000	0.00427210590568858
8	110000001	111000000	0.00721023540771736
8	111000001	112000000	0.00850374086758103
8	112000001	113000000	0.00746099704000421
8	113000001	114000000	0.0092021358026131
8	114000001	115000000	0.00873846762308111
8	115000001	116000000	0.0125294683272421
8	116000001	117000000	0.00805289126819188
8	117000001	118000000	0.0164766399215718
8	118000001	119000000	0.0144437760783771
8	119000001	120000000	0.0105558287398644
8	120000001	121000000	0.0123085984168715
8	121000001	122000000	0.0167899677473595
8	122000001	123000000	0.0255049155867226
8	123000001	124000000	0.0211100620690968
8	124000001	125000000	0.0149759228904227
8	125000001	126000000	0.0174047460952012
8	126000001	127000000	0.0228359821597576
8	127000001	128000000	0.0179281039963333
8	128000001	129000000	0.015240359629683
8	129000001	130000000	0.0185059574500027
8	130000001	131000000	0.0247716208462067
8	131000001	132000000	0.0164558525673762
8	132000001	133000000	0.015490646104065
8	133000001	134000000	0.0255886685785911
8	134000001	135000000	0.0130206137027141
8	135000001	136000000	0.0140832606169398
8	136000001	137000000	0.00652650986569536
8	137000001	138000000	0.00636160148962963
8	138000001	138930735	0
9	1	1000000	0.00753428131181912
9	1000001	2000000	0.0106231909640324
9	2000001	3000000	0.00982609337199507
9	3000001	4000000	0.0154599933054979
9	4000001	5000000	0.0191931146637146
9	5000001	6000000	0.0131724821895121
9	6000001	7000000	0.00962066532202414
9	7000001	8000000	0.0173827863641214
9	8000001	9000000	0.0163162556059413
9	9000001	10000000	0.0133392531130865
9	10000001	11000000	0.0145184114515831
9	11000001	12000000	0.0154105752236882
9	12000001	13000000	0.0310870026470583
9	13000001	14000000	0.0261974779761285
9	14000001	15000000	0.0181801560653802
9	15000001	16000000	0.0224763111417039
9	16000001	17000000	0.0169160227040266
9	17000001	18000000	0.0136274729837808
9	18000001	19000000	0.0153791062974401
9	19000001	20000000	0.0154429443098989
9	20000001	21000000	0.0133500518544159
9	21000001	22000000	0.00837115973041131
9	22000001	23000000	0.00962200236562976
9	23000001	24000000	0.0142814906004914
9	24000001	25000000	0.0149372417025727
9	25000001	26000000	0.0127915871137759
9	26000001	27000000	0.00818553293113498
9	27000001	28000000	0.00805941162165623
9	28000001	29000000	0.0036654550465627
9	29000001	30000000	0.00316198762110347
9	30000001	31000000	0.00728314197032849
9	31000001	32000000	0.00580147033102199
9	32000001	33000000	0.00542987060410969
9	33000001	34000000	0.00725271055837356
9	34000001	35000000	0.00466292733458637
9	35000001	36000000	0.00323826293455367
9	36000001	37000000	0.00589784691491223
9	37000001	38000000	0.00758857869860281
9	38000001	39000000	0.00638557905168603
9	39000001	40000000	0.0089971221617264
9	40000001	41000000	0.00609056504304089
9	41000001	42000000	0.00790598910135314
9	42000001	43000000	0.00585928335390709
9	43000001	44000000	0.00285436037750428
9	44000001	45000000	0.00242258740345722
9	45000001	46000000	0.00244632396519422
9	46000001	47000000	0.00450093158491689
9	47000001	48000000	0.00399447884139387
9	48000001	49000000	0.00304934643142716
9	49000001	50000000	0.00216370445091855
9	50000001	51000000	0.00107173475043047
9	51000001	52000000	0.000975190009947844
9	52000001	53000000	0.00133938581319741
9	53000001	54000000	0.0019014605066475
9	54000001	55000000	0.0028457320269078
9	55000001	56000000	0.00176560364643954
9	56000001	57000000	0.00333352005736924
9	57000001	58000000	0.00282330365569409
9	58000001	59000000	0.00195255803538691
9	59000001	60000000	0.00176460724981406
9	60000001	61000000	0.000984616237694573
9	61000001	62000000	0.000680556526597228
9	62000001	63000000	0.000653564415813004
9	63000001	64000000	0.00154812865413092
9	64000001	65000000	0.0023467724879062
9	65000001	66000000	0.0020673086289869
9	66000001	67000000	0.0028796985997408
9	67000001	68000000	0.0029467119995773
9	68000001	69000000	0.00245005724708152
9	69000001	70000000	0.00203521572765969
9	70000001	71000000	0.00273381344610282
9	71000001	72000000	0.00171208324100912
9	72000001	73000000	0.00202178912612109
9	73000001	74000000	0.00183857902771938
9	74000001	75000000	0.00273090582229415
9	75000001	76000000	0.00236657270208845
9	76000001	77000000	0.00200521993217274
9	77000001	78000000	0.00251177508635267
9	78000001	79000000	0.00185629132491181
9	79000001	80000000	0.00150496251105339
9	80000001	81000000	0.00207423194178666
9	81000001	82000000	0.00264029954776271
9	82000001	83000000	0.00191071327717861
9	83000001	84000000	0.00184609715529364
9	84000001	85000000	0.00166689353581722
9	85000001	86000000	0.00360771287760677
9	86000001	87000000	0.00280789681365408
9	87000001	88000000	0.00218928548383708
9	88000001	89000000	0.00161108565440381
9	89000001	90000000	0.00334328602077781
9	90000001	91000000	0.00301010212211277
9	91000001	92000000	0.0015769001143596
9	92000001	93000000	0.00407417394793066
9	93000001	94000000	0.00198101963412846
9	94000001	95000000	0.00194767156645274
9	95000001	96000000	0.00317519865325191
9	96000001	97000000	0.00215121921452852
9	97000001	98000000	0.00204121903300904
9	98000001	99000000	0.00280275073390118
9	99000001	100000000	0.00261061923171535
9	100000001	101000000	0.00449980505783674
9	101000001	102000000	0.0037539322920713
9	102000001	103000000	0.00770786476129133
9	103000001	104000000	0.00743555856450989
9	104000001	105000000	0.00558317940310982
9	105000001	106000000	0.00966416516330464
9	106000001	107000000	0.0085455089481794
9	107000001	108000000	0.00686666830247678
9	108000001	109000000	0.00663012070933951
9	109000001	110000000	0.00916994382264031
9	110000001	111000000	0.0110706955906794
9	111000001	112000000	0.00968537268452642
9	112000001	113000000	0.0118206739040266
9	113000001	114000000	0.0100622678833456
9	114000001	115000000	0.00729558617377344
9	115000001	116000000	0.00785253572063659
9	116000001	117000000	0.0191717763991712
9	117000001	118000000	0.0182704394782467
9	118000001	119000000	0.0167885315644133
9	119000001	120000000	0.00749507210512322
9	120000001	121000000	0.00916877452434681
9	121000001	122000000	0.0112956547890791
9	122000001	123000000	0.0186618203088506
9	123000001	124000000	0.013475979437779
9	124000001	125000000	0.0242425052791612
9	125000001	126000000	0.02036064510714
9	126000001	127000000	0.0189350498772475
9	127000001	128000000	0.0138392678006534
9	128000001	129000000	0.0196075547151634
9	129000001	130000000	0.0152588789120975
9	130000001	131000000	0.018019077753429
9	131000001	132000000	0.0185089954579266
9	132000001	133000000	0.0152002423926251
9	133000001	134000000	0.0192583383551478
9	134000001	135000000	0.0107439788572568
9	135000001	136000000	0.00924366370243513
9	136000001	137000000	0.0126129757996
9	137000001	138000000	0.00689997112516263
9	138000001	139000000	0.00350132197716745
9	139000001	139401727	0
10	1	1000000	0.0343924991798915
10	1000001	2000000	0.0324184767013959
10	2000001	3000000	0.0331129226006846
10	3000001	4000000	0.022215909308889
10	4000001	5000000	0.0302203405589457
10	5000001	6000000	0.0341431765738344
10	6000001	7000000	0.0316377033164039
10	7000001	8000000	0.0263819253945587
10	8000001	9000000	0.0203269923812239
10	9000001	10000000	0.0175032498048145
10	10000001	11000000	0.0182700716124651
10	11000001	12000000	0.0143545397247997
10	12000001	13000000	0.0087842621269007
10	13000001	14000000	0.00650576042816514
10	14000001	15000000	0.00979919475852722
10	15000001	16000000	0.00801330531940655
10	16000001	17000000	0.0124921924507648
10	17000001	18000000	0.0107118629812299
10	18000001	19000000	0.0095970004573844
10	19000001	20000000	0.0130704425181873
10	20000001	21000000	0.0114241456786534
10	21000001	22000000	0.00744420438862194
10	22000001	23000000	0.00727927512406047
10	23000001	24000000	0.00715324442689454
10	24000001	25000000	0.00597295393888619
10	25000001	26000000	0.00640895202523672
10	26000001	27000000	0.00495241004180847
10	27000001	28000000	0.00642398944691857
10	28000001	29000000	0.00508869053492615
10	29000001	30000000	0.00727900644947329
10	30000001	31000000	0.00443389889385832
10	31000001	32000000	0.00375087044997601
10	32000001	33000000	0.00511151312560832
10	33000001	34000000	0.00582753438583123
10	34000001	35000000	0.00526783026455263
10	35000001	36000000	0.00811868947836136
10	36000001	37000000	0.00908283776675052
10	37000001	38000000	0.00549085086078265
10	38000001	39000000	0.00838384886761357
10	39000001	40000000	0.0101674894016591
10	40000001	41000000	0.00552693799209489
10	41000001	42000000	0.00729924625141834
10	42000001	43000000	0.0104132276686391
10	43000001	44000000	0.0115401506492827
10	44000001	45000000	0.0157197048857877
10	45000001	46000000	0.0185096058070797
10	46000001	47000000	0.0193092829095731
10	47000001	48000000	0.00930682009475522
10	48000001	49000000	0.0136439248737981
10	49000001	50000000	0.0120273772591791
10	50000001	51000000	0.0223763393304185
10	51000001	52000000	0.0129738155829893
10	52000001	53000000	0.019139077209598
10	53000001	54000000	0.0285590117788534
10	54000001	55000000	0.0151174018226046
10	55000001	56000000	0.0178922424969663
10	56000001	57000000	0.0168752577773354
10	57000001	58000000	0.0128236996396784
10	58000001	59000000	0.0155733272752774
10	59000001	60000000	0.0245948280139192
10	60000001	61000000	0.0247916511156959
10	61000001	62000000	0.0234600389450472
10	62000001	63000000	0.0254942322045477
10	63000001	64000000	0.0219358661425159
10	64000001	65000000	0.0121826807139458
10	65000001	66000000	0.0138610805704173
10	66000001	67000000	0.0120163911984248
10	67000001	68000000	0.00922393230512162
10	68000001	69000000	0.00397727402323872
10	69000001	69319537	0
11	1	1000000	0.011129568935799
11	1000001	2000000	0.0181105107754669
11	2000001	3000000	0.0183802991116556
11	3000001	4000000	0.0134120804559348
11	4000001	5000000	0.0142262392068916
11	5000001	6000000	0.0218663084351578
11	6000001	7000000	0.0154889130916775
11	7000001	8000000	0.0131118041399159
11	8000001	9000000	0.0119361875482903
11	9000001	10000000	0.015496205809628
11	10000001	11000000	0.0123569866920272
11	11000001	12000000	0.0170190971584377
11	12000001	13000000	0.00987297262101989
11	13000001	14000000	0.0193732389637555
11	14000001	15000000	0.0143861410851049
11	15000001	16000000	0.00707670258151245
11	16000001	17000000	0.0064599339287871
11	17000001	18000000	0.00735709641134239
11	18000001	19000000	0.00798698263519388
11	19000001	20000000	0.0137495949095516
11	20000001	21000000	0.00737738620428102
11	21000001	22000000	0.00878733654859945
11	22000001	23000000	0.00852562728732761
11	23000001	24000000	0.00514132678236235
11	24000001	25000000	0.00454619214246651
11	25000001	26000000	0.00870158111299156
11	26000001	27000000	0.00387244927449003
11	27000001	28000000	0.0026940339195692
11	28000001	29000000	0.0034285119971399
11	29000001	30000000	0.0023687796601085
11	30000001	31000000	0.0027316559313014
11	31000001	32000000	0.00293670651495602
11	32000001	33000000	0.00207233642856497
11	33000001	34000000	0.00135429812949043
11	34000001	35000000	0.000973409556615509
11	35000001	36000000	0.00122419296458676
11	36000001	37000000	0.00178406338487989
11	37000001	38000000	0.00224220596289336
11	38000001	39000000	0.00226544447046844
11	39000001	40000000	0.00145761363963862
11	40000001	41000000	0.00254836759245614
11	41000001	42000000	0.00561774122910884
11	42000001	43000000	0.00317139694085217
11	43000001	44000000	0.00781518361060723
11	44000001	45000000	0.00756234851653824
11	45000001	46000000	0.00823623429309535
11	46000001	47000000	0.00770472238011449
11	47000001	48000000	0.00763728282478366
11	48000001	49000000	0.00630789762904331
11	49000001	50000000	0.00446688114831249
11	50000001	51000000	0.00795273616178795
11	51000001	52000000	0.00530173889393151
11	52000001	53000000	0.00266532363175511
11	53000001	54000000	0.00296088814438754
11	54000001	55000000	0.0031426484651139
11	55000001	56000000	0.00459331124641232
11	56000001	57000000	0.00881523598717277
11	57000001	58000000	0.00834972589693224
11	58000001	59000000	0.0114130147023863
11	59000001	60000000	0.0106651551014001
11	60000001	61000000	0.0130105399988766
11	61000001	62000000	0.0170901589501481
11	62000001	63000000	0.0196380440412059
11	63000001	64000000	0.0142254714215144
11	64000001	65000000	0.018453748498404
11	65000001	66000000	0.0179091433887794
11	66000001	67000000	0.0158645409581341
11	67000001	68000000	0.0160282139923894
11	68000001	69000000	0.0168544173081031
11	69000001	70000000	0.0151409480491366
11	70000001	71000000	0.0144227583584388
11	71000001	72000000	0.0196980743088815
11	72000001	73000000	0.0234342116177564
11	73000001	74000000	0.0157449563056443
11	74000001	75000000	0.0131415387266709
11	75000001	76000000	0.0120374237772762
11	76000001	77000000	0.00944585157793496
11	77000001	78000000	0.00782481130915283
11	78000001	79000000	0.00108294575053677
11	79000001	79072521	0
12	1	1000000	0.00822804782193358
12	1000001	2000000	0.00928741327287937
12	2000001	3000000	0.0102124589090756
12	3000001	4000000	0.0178266813833306
12	4000001	5000000	0.012995314996376
12	5000001	6000000	0.0142573476846841
12	6000001	7000000	0.0234936888788516
12	7000001	8000000	0.0294708954990597
12	8000001	9000000	0.0280223205166024
12	9000001	10000000	0.0280997966839655
12	10000001	11000000	0.0329956639351932
12	11000001	12000000	0.0227601170277982
12	12000001	13000000	0.0261748270486144
12	13000001	14000000	0.0164601919511406
12	14000001	15000000	0.0193225450517517
12	15000001	16000000	0.0134166480674087
12	16000001	17000000	0.0155546815662674
12	17000001	18000000	0.0145882107219679
12	18000001	19000000	0.0109451131508658
12	19000001	20000000	0.00929740243091718
12	20000001	21000000	0.0172451685719847
12	21000001	22000000	0.0114915996504206
12	22000001	23000000	0.00551029018019649
12	23000001	24000000	0.00605450103593504
12	24000001	25000000	0.00470864092210645
12	25000001	26000000	0.00517853967274084
12	26000001	27000000	0.00474148456951349
12	27000001	28000000	0.00348279248159594
12	28000001	29000000	0.00157381024821087
12	29000001	30000000	0.00302297170846414
12	30000001	31000000	0.00708532449965599
12	31000001	32000000	0.00797467396413997
12	32000001	33000000	0.00694000545369796
12	33000001	34000000	0.00782015755425862
12	34000001	35000000	0.00494715276250437
12	35000001	36000000	0.00585891085677479
12	36000001	37000000	0.00638845326355682
12	37000001	38000000	0.00994499731330237
12	38000001	39000000	0.00647625869021807
12	39000001	40000000	0.0125117394355764
12	40000001	41000000	0.0144783902396273
12	41000001	42000000	0.0151297687717444
12	42000001	43000000	0.00727098171226365
12	43000001	44000000	0.0125918956116958
12	44000001	45000000	0.00733398164434375
12	45000001	46000000	0.012229956352593
12	46000001	47000000	0.0093572239276973
12	47000001	48000000	0.0121501699942317
12	48000001	49000000	0.00887067632974845
12	49000001	50000000	0.0139517589658954
12	50000001	51000000	0.00911717862118383
12	51000001	52000000	0.0145691413622805
12	52000001	53000000	0.0211980351241401
12	53000001	54000000	0.0387313959381635
12	54000001	55000000	0.0225374452140813
12	55000001	56000000	0.0303888410766903
12	56000001	57000000	0.0383273184535648
12	57000001	58000000	0.0194425233774605
12	58000001	59000000	0.0112898475377488
12	59000001	60000000	0.00865791482665388
12	60000001	61000000	0.00128755728894755
12	61000001	61598258	0
13	1	1000000	0.0222580805908082
13	1000001	2000000	0.0209498258829247
13	2000001	3000000	0.0269390597881562
13	3000001	4000000	0.0239345850568513
13	4000001	5000000	0.0236347786816506
13	5000001	6000000	0.0190005155476046
13	6000001	7000000	0.0175246508339806
13	7000001	8000000	0.019493978410949
13	8000001	9000000	0.0161373784393608
13	9000001	10000000	0.0175874676039451
13	10000001	11000000	0.0184904105301721
13	11000001	12000000	0.0162278452652024
13	12000001	13000000	0.0105403478727232
13	13000001	14000000	0.0123565633492601
13	14000001	15000000	0.0125840232174416
13	15000001	16000000	0.0076155905754187
13	16000001	17000000	0.0107842778105858
13	17000001	18000000	0.00550025646695085
13	18000001	19000000	0.00696186806927575
13	19000001	20000000	0.0119099942892259
13	20000001	21000000	0.00706859981291639
13	21000001	22000000	0.011812068118714
13	22000001	23000000	0.0102742981594037
13	23000001	24000000	0.0107597391453727
13	24000001	25000000	0.00903534488023681
13	25000001	26000000	0.00576016094770748
13	26000001	27000000	0.0070661845828111
13	27000001	28000000	0.00561996584308839
13	28000001	29000000	0.0090358738595623
13	29000001	30000000	0.00294765496648012
13	30000001	31000000	0.00283929941255427
13	31000001	32000000	0.00308036277969339
13	32000001	33000000	0.00381352574117261
13	33000001	34000000	0.00469657613074422
13	34000001	35000000	0.0049276941296214
13	35000001	36000000	0.00786719903703993
13	36000001	37000000	0.00543382064218828
13	37000001	38000000	0.0042737347975043
13	38000001	39000000	0.00399279532365387
13	39000001	40000000	0.00356329496778497
13	40000001	41000000	0.00581096928117159
13	41000001	42000000	0.00504382728318
13	42000001	43000000	0.00600566208234179
13	43000001	44000000	0.00407261604903864
13	44000001	45000000	0.00343023162037399
13	45000001	46000000	0.00578613058913422
13	46000001	47000000	0.00403331928968275
13	47000001	48000000	0.00390445892118851
13	48000001	49000000	0.00254937049145848
13	49000001	50000000	0.00357537404464404
13	50000001	51000000	0.00497210351783964
13	51000001	52000000	0.00507533644898571
13	52000001	53000000	0.00634174509667804
13	53000001	54000000	0.00511244240662229
13	54000001	55000000	0.00550876517494368
13	55000001	56000000	0.0026020255168999
13	56000001	57000000	0.00194378299297806
13	57000001	58000000	0.00280566579814784
13	58000001	59000000	0.00288514923781633
13	59000001	60000000	0.00235757364655925
13	60000001	61000000	0.00505555098498994
13	61000001	62000000	0.00287793249600764
13	62000001	63000000	0.0030456787946457
13	63000001	64000000	0.00421904081469538
13	64000001	65000000	0.0033095811134695
13	65000001	66000000	0.00436787795396204
13	66000001	67000000	0.00388642253013775
13	67000001	68000000	0.00481032236342882
13	68000001	69000000	0.0035404218507248
13	69000001	70000000	0.00523034890330281
13	70000001	71000000	0.00255546915077707
13	71000001	72000000	0.00328719031548214
13	72000001	73000000	0.00575080668120172
13	73000001	74000000	0.00308682889555091
13	74000001	75000000	0.00677354531162583
13	75000001	76000000	0.00484949859812242
13	76000001	77000000	0.00258940899440796
13	77000001	78000000	0.00403482101670346
13	78000001	79000000	0.0024922337999156
13	79000001	80000000	0.00564843272361674
13	80000001	81000000	0.00596995192099447
13	81000001	82000000	0.00343382310423498
13	82000001	83000000	0.00365686655561033
13	83000001	84000000	0.00278914092384612
13	84000001	85000000	0.00250516478224589
13	85000001	86000000	0.00221119429712855
13	86000001	87000000	0.00207674355838937
13	87000001	88000000	0.00280151874252047
13	88000001	89000000	0.0035381217393519
13	89000001	90000000	0.00219187733258133
13	90000001	91000000	0.00444506933967267
13	91000001	92000000	0.00287145275699877
13	92000001	93000000	0.00254234928586065
13	93000001	94000000	0.00148769876821015
13	94000001	95000000	0.00270742860385828
13	95000001	96000000	0.00335876677189243
13	96000001	97000000	0.00262197828406609
13	97000001	98000000	0.00180732931458799
13	98000001	99000000	0.002947882603499
13	99000001	100000000	0.00217869665908854
13	100000001	101000000	0.00116647746510353
13	101000001	102000000	0.000595725052391984
13	102000001	103000000	0.00104187598094732
13	103000001	104000000	0.00118731946857294
13	104000001	105000000	0.00135398135958799
13	105000001	106000000	0.00226277808832244
13	106000001	107000000	0.00212236658340867
13	107000001	108000000	0.00167817616405071
13	108000001	109000000	0.00349853845004182
13	109000001	110000000	0.00220737970861406
13	110000001	111000000	0.00182415150901296
13	111000001	112000000	0.00194770495547313
13	112000001	113000000	0.00240894840343331
13	113000001	114000000	0.00175650768727777
13	114000001	115000000	0.00350063856397179
13	115000001	116000000	0.00238557698925751
13	116000001	117000000	0.00214967677828288
13	117000001	118000000	0.00199736576506893
13	118000001	119000000	0.00137707980965455
13	119000001	120000000	0.00188821309428731
13	120000001	121000000	0.002889439299962
13	121000001	122000000	0.003762618813049
13	122000001	123000000	0.00482710909124804
13	123000001	124000000	0.00430397307259968
13	124000001	125000000	0.00283530072973619
13	125000001	126000000	0.00330842372572242
13	126000001	127000000	0.00309872179084298
13	127000001	128000000	0.00444369687129928
13	128000001	129000000	0.00421202675852463
13	129000001	130000000	0.00319847520150258
13	130000001	131000000	0.00414449163745364
13	131000001	132000000	0.00443662529026067
13	132000001	133000000	0.00212651167534871
13	133000001	134000000	0.00354872590791065
13	134000001	135000000	0.00577554709389182
13	135000001	136000000	0.0051143588675476
13	136000001	137000000	0.00574564190214945
13	137000001	138000000	0.00323888759059828
13	138000001	139000000	0.00113845983854501
13	139000001	140000000	0.00295523283233559
13	140000001	141000000	0.00285602888249533
13	141000001	142000000	0.00304963744548098
13	142000001	143000000	0.00340506445579676
13	143000001	144000000	0.00310564572026558
13	144000001	145000000	0.00290056446360726
13	145000001	146000000	0.00253481215532783
13	146000001	147000000	0.00286644565632288
13	147000001	148000000	0.00389215599132181
13	148000001	149000000	0.00146805033777493
13	149000001	150000000	0.00286004904210384
13	150000001	151000000	0.00401132042398971
13	151000001	152000000	0.00330350001015074
13	152000001	153000000	0.00230899331450895
13	153000001	154000000	0.00182428987770551
13	154000001	155000000	0.00125370913620808
13	155000001	156000000	0.00266292869029155
13	156000001	157000000	0.00169782736436521
13	157000001	158000000	0.00255236266682214
13	158000001	159000000	0.00254196354863215
13	159000001	160000000	0.00207559473003541
13	160000001	161000000	0.00126077124277814
13	161000001	162000000	0.00233628340586878
13	162000001	163000000	0.00186139914930953
13	163000001	164000000	0.00104270379016435
13	164000001	165000000	0.00192415355515848
13	165000001	166000000	0.00161058230453873
13	166000001	167000000	0.00232120470100195
13	167000001	168000000	0.00198708316267188
13	168000001	169000000	0.00196239051349156
13	169000001	170000000	0.00107753749076456
13	170000001	171000000	0.0017560394776625
13	171000001	172000000	0.00208333806455258
13	172000001	173000000	0.00346438100185066
13	173000001	174000000	0.00356796452828145
13	174000001	175000000	0.00501830815270829
13	175000001	176000000	0.00672509564761171
13	176000001	177000000	0.0076904418458119
13	177000001	178000000	0.00789774261995012
13	178000001	179000000	0.00618910657401604
13	179000001	180000000	0.00683416260927292
13	180000001	181000000	0.00541347963338965
13	181000001	182000000	0.00870498688716552
13	182000001	183000000	0.00573968924288807
13	183000001	184000000	0.00607740572346555
13	184000001	185000000	0.00398433281817509
13	185000001	186000000	0.00644550220925477
13	186000001	187000000	0.00742296775495025
13	187000001	188000000	0.0102029104056475
13	188000001	189000000	0.0146377168785037
13	189000001	190000000	0.0127914111424955
13	190000001	191000000	0.0153341874945443
13	191000001	192000000	0.021549637111969
13	192000001	193000000	0.0230037583141522
13	193000001	194000000	0.0103606939759986
13	194000001	195000000	0.0126840285825859
13	195000001	196000000	0.0148726391425787
13	196000001	197000000	0.0153844182516384
13	197000001	198000000	0.0332601504143861
13	198000001	199000000	0.0307045621236628
13	199000001	200000000	0.022387299382783
13	200000001	201000000	0.0221112500493749
13	201000001	202000000	0.0216372236297507
13	202000001	203000000	0.0218784453226039
13	203000001	204000000	0.0175204776408002
13	204000001	205000000	0.0152988533127736
13	205000001	206000000	0.00601872437924717
13	206000001	207000000	0.0125735172625933
13	207000001	208000000	0.00367573393293061
13	208000001	208240759	0
14	1	1000000	0.0372935549016344
14	1000001	2000000	0.0367745895059512
14	2000001	3000000	0.0127050217510755
14	3000001	4000000	0.0323461882103384
14	4000001	5000000	0.0205969795823223
14	5000001	6000000	0.0159670381553292
14	6000001	7000000	0.0187739895312713
14	7000001	8000000	0.0108264318241143
14	8000001	9000000	0.0196555204545526
14	9000001	10000000	0.021239931726247
14	10000001	11000000	0.0106866340741687
14	11000001	12000000	0.00950299570087862
14	12000001	13000000	0.0102649486387574
14	13000001	14000000	0.0127081167180589
14	14000001	15000000	0.00791716571909753
14	15000001	16000000	0.0126646364068745
14	16000001	17000000	0.0105249620299637
14	17000001	18000000	0.0103521389428948
14	18000001	19000000	0.00973309439857246
14	19000001	20000000	0.0105145105991999
14	20000001	21000000	0.00964957651262205
14	21000001	22000000	0.0066005987580606
14	22000001	23000000	0.00828926001309104
14	23000001	24000000	0.00617250222558208
14	24000001	25000000	0.00723879339358539
14	25000001	26000000	0.00784164210839771
14	26000001	27000000	0.0084459891234011
14	27000001	28000000	0.00871902643449009
14	28000001	29000000	0.00752946721437696
14	29000001	30000000	0.00545159078553544
14	30000001	31000000	0.00395346922872607
14	31000001	32000000	0.00507943502487153
14	32000001	33000000	0.00623332270248533
14	33000001	34000000	0.00536245781984761
14	34000001	35000000	0.0053007609865441
14	35000001	36000000	0.00552670478737503
14	36000001	37000000	0.00562708055284821
14	37000001	38000000	0.00508822579828425
14	38000001	39000000	0.00229395672286891
14	39000001	40000000	0.0030074224812067
14	40000001	41000000	0.00455989432440073
14	41000001	42000000	0.00502079960302277
14	42000001	43000000	0.00545678179318564
14	43000001	44000000	0.00437743979790519
14	44000001	45000000	0.00303784533551279
14	45000001	46000000	0.00237775811925315
14	46000001	47000000	0.00364876653529906
14	47000001	48000000	0.00252531513495361
14	48000001	49000000	0.00272909820292764
14	49000001	50000000	0.00127594434326679
14	50000001	51000000	0.00195306622652522
14	51000001	52000000	0.0013938417722991
14	52000001	53000000	0.00259984986946114
14	53000001	54000000	0.00383835824526496
14	54000001	55000000	0.00301575890366239
14	55000001	56000000	0.00468518386695747
14	56000001	57000000	0.00515463439964551
14	57000001	58000000	0.00394672916582246
14	58000001	59000000	0.00414225779243665
14	59000001	60000000	0.00364486031360065
14	60000001	61000000	0.00301069828905876
14	61000001	62000000	0.00255472113137453
14	62000001	63000000	0.00385497100683391
14	63000001	64000000	0.00279071658864686
14	64000001	65000000	0.00277192053799315
14	65000001	66000000	0.00226957227410128
14	66000001	67000000	0.00221916985787354
14	67000001	68000000	0.00201153354515521
14	68000001	69000000	0.00224136593646602
14	69000001	70000000	0.00333586462677366
14	70000001	71000000	0.00232497078820926
14	71000001	72000000	0.00313641063646625
14	72000001	73000000	0.00327114768190574
14	73000001	74000000	0.00519716171761125
14	74000001	75000000	0.0037104654909752
14	75000001	76000000	0.00375748199879594
14	76000001	77000000	0.0029454072952161
14	77000001	78000000	0.00459474575491814
14	78000001	79000000	0.00542496726684387
14	79000001	80000000	0.00465933437287238
14	80000001	81000000	0.00686355942116328
14	81000001	82000000	0.00519760622391438
14	82000001	83000000	0.003861541258212
14	83000001	84000000	0.00392108264511614
14	84000001	85000000	0.00276297629239363
14	85000001	86000000	0.00341865833478759
14	86000001	87000000	0.00372988238675765
14	87000001	88000000	0.00447015068225359
14	88000001	89000000	0.00532471113301939
14	89000001	90000000	0.00406536201224539
14	90000001	91000000	0.00410179221337854
14	91000001	92000000	0.00227574829603382
14	92000001	93000000	0.00178449060229405
14	93000001	94000000	0.00207876723797435
14	94000001	95000000	0.00298472340869624
14	95000001	96000000	0.00309600687887036
14	96000001	97000000	0.00339659788323073
14	97000001	98000000	0.00439433325446767
14	98000001	99000000	0.00398844015788568
14	99000001	100000000	0.00423082273097353
14	100000001	101000000	0.00507909926774971
14	101000001	102000000	0.00800694357118494
14	102000001	103000000	0.00448901221231751
14	103000001	104000000	0.00454367005130544
14	104000001	105000000	0.00549214094184803
14	105000001	106000000	0.00425045069994829
14	106000001	107000000	0.00483991107348112
14	107000001	108000000	0.00486510346855266
14	108000001	109000000	0.00624007575038589
14	109000001	110000000	0.00403300455429264
14	110000001	111000000	0.00560325328706181
14	111000001	112000000	0.00517853740952572
14	112000001	113000000	0.00620721361568505
14	113000001	114000000	0.0115507097898561
14	114000001	115000000	0.0142841334667515
14	115000001	116000000	0.0105550682729809
14	116000001	117000000	0.0117335249924979
14	117000001	118000000	0.00818721539193771
14	118000001	119000000	0.0080690499105562
14	119000001	120000000	0.00855454383877791
14	120000001	121000000	0.0185394443983373
14	121000001	122000000	0.0130457614073788
14	122000001	123000000	0.018847998180589
14	123000001	124000000	0.016365348563764
14	124000001	125000000	0.0178478453331201
14	125000001	126000000	0.0192109160494889
14	126000001	127000000	0.0139789286649578
14	127000001	128000000	0.0137126585587998
14	128000001	129000000	0.0175769923280724
14	129000001	130000000	0.0224602142151177
14	130000001	131000000	0.0211534872676501
14	131000001	132000000	0.0157995626221976
14	132000001	133000000	0.0170077187482155
14	133000001	134000000	0.0139173397356616
14	134000001	135000000	0.0254221531679168
14	135000001	136000000	0.0142236854000513
14	136000001	137000000	0.017355313488117
14	137000001	138000000	0.0140114704723293
14	138000001	139000000	0.0115447219876909
14	139000001	140000000	0.00557185008892684
14	140000001	141000000	0.00650383585019637
14	141000001	141719266	0
15	1	1000000	0.0327291345152659
15	1000001	2000000	0.0241525263310499
15	2000001	3000000	0.0200818791028176
15	3000001	4000000	0.031607289766605
15	4000001	5000000	0.0195270681430825
15	5000001	6000000	0.018123857060836
15	6000001	7000000	0.0259714125189317
15	7000001	8000000	0.0172108661199726
15	8000001	9000000	0.00824575760701663
15	9000001	10000000	0.0129990898316448
15	10000001	11000000	0.00787396397771171
15	11000001	12000000	0.00976344856646937
15	12000001	13000000	0.0110537297038418
15	13000001	14000000	0.0142095504910474
15	14000001	15000000	0.0145429045201281
15	15000001	16000000	0.00914946745256256
15	16000001	17000000	0.0112955734730503
15	17000001	18000000	0.015747329573104
15	18000001	19000000	0.0116162033688866
15	19000001	20000000	0.00500127161518536
15	20000001	21000000	0.00800814738046185
15	21000001	22000000	0.00637780769131089
15	22000001	23000000	0.0076532338012663
15	23000001	24000000	0.0117077613230381
15	24000001	25000000	0.00664157158943889
15	25000001	26000000	0.00729327955297574
15	26000001	27000000	0.010674314162967
15	27000001	28000000	0.00660675220157291
15	28000001	29000000	0.00719119269869866
15	29000001	30000000	0.00711248262185832
15	30000001	31000000	0.00466076431204216
15	31000001	32000000	0.0034661416861854
15	32000001	33000000	0.00638252031476515
15	33000001	34000000	0.00317378086094262
15	34000001	35000000	0.00416800602724539
15	35000001	36000000	0.0027154638776917
15	36000001	37000000	0.00178437355961997
15	37000001	38000000	0.00167358141196851
15	38000001	39000000	0.00225552736668952
15	39000001	40000000	0.00182080563089379
15	40000001	41000000	0.00114546646371838
15	41000001	42000000	0.00300707481996445
15	42000001	43000000	0.0036045140304832
15	43000001	44000000	0.0030021041198969
15	44000001	45000000	0.00392979770985685
15	45000001	46000000	0.00273177630104584
15	46000001	47000000	0.00318642296435006
15	47000001	48000000	0.0028697209679382
15	48000001	49000000	0.00211255915529041
15	49000001	50000000	0.00239421503245723
15	50000001	51000000	0.00282675160018862
15	51000001	52000000	0.00312661594484519
15	52000001	53000000	0.0025839631170946
15	53000001	54000000	0.00254951529363872
15	54000001	55000000	0.00273519940923487
15	55000001	56000000	0.00170948088151398
15	56000001	57000000	0.00309170378433224
15	57000001	58000000	0.00351466979296716
15	58000001	59000000	0.00123375736459963
15	59000001	60000000	0.00200030539300343
15	60000001	61000000	0.00154588711930176
15	61000001	62000000	0.00152727205343511
15	62000001	63000000	0.00120164200963172
15	63000001	64000000	0.0012043382810908
15	64000001	65000000	0.00280667896212191
15	65000001	66000000	0.00207372683850796
15	66000001	67000000	0.00171468837165291
15	67000001	68000000	0.000906850192515095
[truncated: 273 more rows]
