# Supplementary material for: Genetic variation in recombination rate in the pig
Source: Genet Sel Evol. 2021 Jun 25;53:54. doi: 10.1186/s12711-021-00643-0 (PMC8235837; doi:10.1186/s12711-021-00643-0)
Supplement: Supplementary file 3 — Additional file 3: Table S2. Female map of the landscape of pig recombination rate in 1-Mb windows. [file 12711_2021_643_MOESM3_ESM.csv]

chr	window_start	window_end	recombination_rate
1	1	1000000	0.0107895708964603
1	1000001	2000000	0.0101878149421477
1	2000001	3000000	0.00584497629317447
1	3000001	4000000	0.00775552415073765
1	4000001	5000000	0.0133458948117945
1	5000001	6000000	0.0355607920985374
1	6000001	7000000	0.0294518158875589
1	7000001	8000000	0.0203206443337147
1	8000001	9000000	0.0200502987751529
1	9000001	10000000	0.0104919050053037
1	10000001	11000000	0.0142880032549911
1	11000001	12000000	0.0333624992527942
1	12000001	13000000	0.0284910334936683
1	13000001	14000000	0.0438155213775519
1	14000001	15000000	0.0353925021771345
1	15000001	16000000	0.0262509051764828
1	16000001	17000000	0.0170170306429051
1	17000001	18000000	0.0108539369851319
1	18000001	19000000	0.0049645686847392
1	19000001	20000000	0.00577490849883234
1	20000001	21000000	0.014072052791858
1	21000001	22000000	0.0125029272825509
1	22000001	23000000	0.00338025836568007
1	23000001	24000000	0.00405932862465852
1	24000001	25000000	0.00680805078293095
1	25000001	26000000	0.0185619312498334
1	26000001	27000000	0.015875982804255
1	27000001	28000000	0.0101712296460182
1	28000001	29000000	0.0169773662770832
1	29000001	30000000	0.0199311656576476
1	30000001	31000000	0.0149610052013623
1	31000001	32000000	0.0138609669430379
1	32000001	33000000	0.0148489156630154
1	33000001	34000000	0.00521366453357708
1	34000001	35000000	0.00607715987334682
1	35000001	36000000	0.0037056814778436
1	36000001	37000000	0.00517024253571608
1	37000001	38000000	0.00399611727903003
1	38000001	39000000	0.00431118871474351
1	39000001	40000000	0.00217849571175516
1	40000001	41000000	0.00218808848212685
1	41000001	42000000	0.0031066460633369
1	42000001	43000000	0.00321345103420364
1	43000001	44000000	0.00274726093127171
1	44000001	45000000	0.00303374109240551
1	45000001	46000000	0.00228515265616297
1	46000001	47000000	0.00201202647585796
1	47000001	48000000	0.00239787833110969
1	48000001	49000000	0.0026566656166746
1	49000001	50000000	0.00290139074159777
1	50000001	51000000	0.00357500652128847
1	51000001	52000000	0.00386778020612085
1	52000001	53000000	0.00313903733436318
1	53000001	54000000	0.00294814264048152
1	54000001	55000000	0.00224399309707256
1	55000001	56000000	0.0055644834051234
1	56000001	57000000	0.00423786546249671
1	57000001	58000000	0.00391654469823276
1	58000001	59000000	0.00225760282893484
1	59000001	60000000	0.00119467420132477
1	60000001	61000000	0.000939927415401774
1	61000001	62000000	0.000922042478189611
1	62000001	63000000	0.00114945149556457
1	63000001	64000000	0.00110689431848876
1	64000001	65000000	0.00214855037452574
1	65000001	66000000	0.00205324902562961
1	66000001	67000000	0.0014750285340466
1	67000001	68000000	0.00128366781412375
1	68000001	69000000	0.00123100670743167
1	69000001	70000000	0.00138476415363003
1	70000001	71000000	0.00261861514408961
1	71000001	72000000	0.00321181232123394
1	72000001	73000000	0.00274138570613586
1	73000001	74000000	0.00244325152530507
1	74000001	75000000	0.00153257541827414
1	75000001	76000000	0.00151209020883287
1	76000001	77000000	0.0022358335259953
1	77000001	78000000	0.00106196654415181
1	78000001	79000000	0.000713317417984434
1	79000001	80000000	0.000870320992369466
1	80000001	81000000	0.000752026782709141
1	81000001	82000000	0.000754265080990212
1	82000001	83000000	0.000594899746200761
1	83000001	84000000	0.000543285860626864
1	84000001	85000000	0.000750595897506137
1	85000001	86000000	0.000786420395707425
1	86000001	87000000	0.000486103804722276
1	87000001	88000000	0.000466528933549773
1	88000001	89000000	0.00053349706719729
1	89000001	90000000	0.000469368811117905
1	90000001	91000000	0.000486303797165345
1	91000001	92000000	0.000236591054797044
1	92000001	93000000	0.0000876575638716433
1	93000001	94000000	0.000789026746273819
1	94000001	95000000	0.00119122062353046
1	95000001	96000000	0.00229068843018212
1	96000001	97000000	0.00273608341780176
1	97000001	98000000	0.00183549730333607
1	98000001	99000000	0.00093943966199
1	99000001	100000000	0.000902563192249434
1	100000001	101000000	0.000463904483253097
1	101000001	102000000	0.000612171264686865
1	102000001	103000000	0.00061100268106247
1	103000001	104000000	0.000713257896244076
1	104000001	105000000	0.00072212605837653
1	105000001	106000000	0.000787283241485432
1	106000001	107000000	0.000495854624598352
1	107000001	108000000	0.000611437446237793
1	108000001	109000000	0.00120910639701187
1	109000001	110000000	0.00076760225345314
1	110000001	111000000	0.000436340172172586
1	111000001	112000000	0.000570572540644657
1	112000001	113000000	0.000474480623818969
1	113000001	114000000	0.00050940409723224
1	114000001	115000000	0.000238241883499143
1	115000001	116000000	0.000387831774258619
1	116000001	117000000	0.00049218657962986
1	117000001	118000000	0.000343122870002745
1	118000001	119000000	0.000424888800142306
1	119000001	120000000	0.000469754384880713
1	120000001	121000000	0.00031870730222016
1	121000001	122000000	0.000463783572170607
1	122000001	123000000	0.000666733642067171
1	123000001	124000000	0.000558450422504586
1	124000001	125000000	0.000700410266282993
1	125000001	126000000	0.000363660237661963
1	126000001	127000000	0.000446803690018105
1	127000001	128000000	0.000375057952228032
1	128000001	129000000	0.000514733264684549
1	129000001	130000000	0.000438298147120439
1	130000001	131000000	0.000500915498624565
1	131000001	132000000	0.000422345368575166
1	132000001	133000000	0.00034204390576833
1	133000001	134000000	0.000353385284198861
1	134000001	135000000	0.000280942890675194
1	135000001	136000000	0.000252367723666673
1	136000001	137000000	0.000421939821001433
1	137000001	138000000	0.00043152211563809
1	138000001	139000000	0.000693450325676972
1	139000001	140000000	0.000568967508632976
1	140000001	141000000	0.00036719543805131
1	141000001	142000000	0.000554319044466249
1	142000001	143000000	0.00088450508418189
1	143000001	144000000	0.000671414705012422
1	144000001	145000000	0.00187442441620172
1	145000001	146000000	0.00170055819172462
1	146000001	147000000	0.00268124078655758
1	147000001	148000000	0.00185198584456181
1	148000001	149000000	0.000807955894500527
1	149000001	150000000	0.000726350519809429
1	150000001	151000000	0.000237783378021211
1	151000001	152000000	0.000418868339068067
1	152000001	153000000	0.000400476217889164
1	153000001	154000000	0.000485486401092879
1	154000001	155000000	0.000472929350281979
1	155000001	156000000	0.000489361610505203
1	156000001	157000000	0.000560158931987969
1	157000001	158000000	0.00103313716656038
1	158000001	159000000	0.000863516289012944
1	159000001	160000000	0.000803007512512935
1	160000001	161000000	0.00117949454772083
1	161000001	162000000	0.00146637634849963
1	162000001	163000000	0.00132504404846273
1	163000001	164000000	0.00226910808129506
1	164000001	165000000	0.000978903511913291
1	165000001	166000000	0.00143766322205963
1	166000001	167000000	0.00172597613776488
1	167000001	168000000	0.00106723104802244
1	168000001	169000000	0.000532454087124528
1	169000001	170000000	0.00039638822268356
1	170000001	171000000	0.000482381835296061
1	171000001	172000000	0.000324864597208054
1	172000001	173000000	0.000404806213051353
1	173000001	174000000	0.000396701482354823
1	174000001	175000000	0.000316340965030872
1	175000001	176000000	0.000396571091333462
1	176000001	177000000	0.000455185872848282
1	177000001	178000000	0.000330714653168745
1	178000001	179000000	0.0005484110805018
1	179000001	180000000	0.000591767814065315
1	180000001	181000000	0.000751107226964723
1	181000001	182000000	0.000714093794151957
1	182000001	183000000	0.000548499481744409
1	183000001	184000000	0.000755816583801742
1	184000001	185000000	0.00102327466823251
1	185000001	186000000	0.00062583615548552
1	186000001	187000000	0.000648855640380759
1	187000001	188000000	0.000634082429206109
1	188000001	189000000	0.000408115837675922
1	189000001	190000000	0.000525271435956917
1	190000001	191000000	0.000625347004148148
1	191000001	192000000	0.000582403107714945
1	192000001	193000000	0.00053360637964765
1	193000001	194000000	0.000540826697037097
1	194000001	195000000	0.000339256634156019
1	195000001	196000000	0.00036923290717468
1	196000001	197000000	0.000599645044413594
1	197000001	198000000	0.000406832278884925
1	198000001	199000000	0.000510149267171159
1	199000001	200000000	0.000437650297803083
1	200000001	201000000	0.00108353193155366
1	201000001	202000000	0.00167806183623439
1	202000001	203000000	0.00130362199877823
1	203000001	204000000	0.000928747488344554
1	204000001	205000000	0.00139406101147839
1	205000001	206000000	0.0013328146083314
1	206000001	207000000	0.00153496187998126
1	207000001	208000000	0.0020679107456624
1	208000001	209000000	0.00113202438798103
1	209000001	210000000	0.000415518110694195
1	210000001	211000000	0.000346077864619285
1	211000001	212000000	0.000542834069459683
1	212000001	213000000	0.000774075925868348
1	213000001	214000000	0.00088020948263236
1	214000001	215000000	0.000628311327747135
1	215000001	216000000	0.000842814211149507
1	216000001	217000000	0.0010381572711329
1	217000001	218000000	0.000665528845401115
1	218000001	219000000	0.0013151668326224
1	219000001	220000000	0.00194578892265236
1	220000001	221000000	0.00332059110859647
1	221000001	222000000	0.00472934143960681
1	222000001	223000000	0.00277073096633685
1	223000001	224000000	0.00141877720240617
1	224000001	225000000	0.00131804177323121
1	225000001	226000000	0.00109850061956331
1	226000001	227000000	0.00151614866261906
1	227000001	228000000	0.00158800410753094
1	228000001	229000000	0.00336413740714687
1	229000001	230000000	0.00235357050324131
1	230000001	231000000	0.00252170885170387
1	231000001	232000000	0.00138787220395536
1	232000001	233000000	0.00132783140828104
1	233000001	234000000	0.00168632739303527
1	234000001	235000000	0.00184753938200598
1	235000001	236000000	0.00408031014209833
1	236000001	237000000	0.00549139715214556
1	237000001	238000000	0.00422831354508563
1	238000001	239000000	0.00728260647219289
1	239000001	240000000	0.0115085185061083
1	240000001	241000000	0.002030402114139
1	241000001	242000000	0.00128623240730237
1	242000001	243000000	0.00119176759595991
1	243000001	244000000	0.000603590557029017
1	244000001	245000000	0.00111915886634336
1	245000001	246000000	0.00242392721397314
1	246000001	247000000	0.00346043880568385
1	247000001	248000000	0.0101764587634095
1	248000001	249000000	0.0043693721368079
1	249000001	250000000	0.0124018359230671
1	250000001	251000000	0.0143319603774944
1	251000001	252000000	0.0144904634593122
1	252000001	253000000	0.0151264242401457
1	253000001	254000000	0.0361412760854838
1	254000001	255000000	0.0125698541554971
1	255000001	256000000	0.00583679850016293
1	256000001	257000000	0.00707378504631462
1	257000001	258000000	0.00443240693721215
1	258000001	259000000	0.0129794967628583
1	259000001	260000000	0.0112737540395795
1	260000001	261000000	0.0147714975033804
1	261000001	262000000	0.0111129462066305
1	262000001	263000000	0.00375855048355934
1	263000001	264000000	0.0131988135658172
1	264000001	265000000	0.0215833641486797
1	265000001	266000000	0.0174884442484799
1	266000001	267000000	0.0241840231560401
1	267000001	268000000	0.0386291401695742
1	268000001	269000000	0.0405810810698135
1	269000001	270000000	0.0557074461730043
1	270000001	271000000	0.0272132667253884
1	271000001	272000000	0.0329739288133594
1	272000001	273000000	0.0347045511543344
1	273000001	274000000	0.00564785912603753
1	274000001	274287862	0
2	1	1000000	0.0013575402108338
2	1000001	2000000	0.0283419707258246
2	2000001	3000000	0.046074846038744
2	3000001	4000000	0.0325750642612672
2	4000001	5000000	0.0197464929507394
2	5000001	6000000	0.0205451071554116
2	6000001	7000000	0.0396847519103434
2	7000001	8000000	0.0303819341822004
2	8000001	9000000	0.0458353638994872
2	9000001	10000000	0.0223846945949336
2	10000001	11000000	0.0115942523311955
2	11000001	12000000	0.0165121115339375
2	12000001	13000000	0.0236246544663515
2	13000001	14000000	0.0180640324758247
2	14000001	15000000	0.00875870015641093
2	15000001	16000000	0.0308201225730133
2	16000001	17000000	0.0494927891646968
2	17000001	18000000	0.0182362883773232
2	18000001	19000000	0.00503954988403935
2	19000001	20000000	0.0114234101880823
2	20000001	21000000	0.00898179700775878
2	21000001	22000000	0.0033355044372089
2	22000001	23000000	0.00610473269322765
2	23000001	24000000	0.0103254633481874
2	24000001	25000000	0.0169252486562897
2	25000001	26000000	0.0146630002819521
2	26000001	27000000	0.00970838422835152
2	27000001	28000000	0.00890841140122828
2	28000001	29000000	0.00543868177222697
2	29000001	30000000	0.0041293949912825
2	30000001	31000000	0.00287560096629236
2	31000001	32000000	0.00399832550658267
2	32000001	33000000	0.00352498314477973
2	33000001	34000000	0.00185573751187788
2	34000001	35000000	0.00156997731589379
2	35000001	36000000	0.00224219655257615
2	36000001	37000000	0.00286802092572978
2	37000001	38000000	0.004860148954114
2	38000001	39000000	0.0161010834882021
2	39000001	40000000	0.00731415707142281
2	40000001	41000000	0.00537305773931209
2	41000001	42000000	0.00229843804701117
2	42000001	43000000	0.00583681794313145
2	43000001	44000000	0.00309777544478853
2	44000001	45000000	0.00375374590604391
2	45000001	46000000	0.00370240364200248
2	46000001	47000000	0.00403793768860983
2	47000001	48000000	0.00455561125722058
2	48000001	49000000	0.00196924190716758
2	49000001	50000000	0.0014196189618508
2	50000001	51000000	0.00128989076226801
2	51000001	52000000	0.00150092091783442
2	52000001	53000000	0.00308480946400294
2	53000001	54000000	0.00175363640777717
2	54000001	55000000	0.000680847635527112
2	55000001	56000000	0.00128977903618242
2	56000001	57000000	0.00159911981942707
2	57000001	58000000	0.0017850957146926
2	58000001	59000000	0.00170834577637379
2	59000001	60000000	0.00240535935059891
2	60000001	61000000	0.00132043842141938
2	61000001	62000000	0.000986227078519687
2	62000001	63000000	0.000770550976851653
2	63000001	64000000	0.00205019657100941
2	64000001	65000000	0.0025820836765348
2	65000001	66000000	0.00194730522445064
2	66000001	67000000	0.00165987399682006
2	67000001	68000000	0.00337054245486837
2	68000001	69000000	0.00273985873558283
2	69000001	70000000	0.00278779099769383
2	70000001	71000000	0.00234368192414624
2	71000001	72000000	0.00327927829701317
2	72000001	73000000	0.00235064764544655
2	73000001	74000000	0.00158879713156226
2	74000001	75000000	0.00320126088481574
2	75000001	76000000	0.00297898334951163
2	76000001	77000000	0.0019206319283018
2	77000001	78000000	0.00303241994651601
2	78000001	79000000	0.00329072548696247
2	79000001	80000000	0.00323224791645393
2	80000001	81000000	0.00355951669817422
2	81000001	82000000	0.00445441425516212
2	82000001	83000000	0.00411228596347188
2	83000001	84000000	0.00266249756520235
2	84000001	85000000	0.0056298619733684
2	85000001	86000000	0.00273578980089815
2	86000001	87000000	0.00412524067389134
2	87000001	88000000	0.00354376709890359
2	88000001	89000000	0.00268877837608832
2	89000001	90000000	0.001897842708006
2	90000001	91000000	0.00277203705810515
2	91000001	92000000	0.00155580466773908
2	92000001	93000000	0.00126325214245393
2	93000001	94000000	0.00127599207950386
2	94000001	95000000	0.00121649788188923
2	95000001	96000000	0.00150830875004629
2	96000001	97000000	0.00130542818404866
2	97000001	98000000	0.00188862826562381
2	98000001	99000000	0.00168016618161644
2	99000001	100000000	0.00243306781506987
2	100000001	101000000	0.00342735801517629
2	101000001	102000000	0.00185572154494095
2	102000001	103000000	0.00238978424571181
2	103000001	104000000	0.00142388456948764
2	104000001	105000000	0.00159030293486098
2	105000001	106000000	0.00189485987861476
2	106000001	107000000	0.00178216516960352
2	107000001	108000000	0.00137635978351671
2	108000001	109000000	0.00117277426500853
2	109000001	110000000	0.00095191849004903
2	110000001	111000000	0.00122976120434461
2	111000001	112000000	0.00405974228929954
2	112000001	113000000	0.00382231931879284
2	113000001	114000000	0.00425468107680752
2	114000001	115000000	0.00294634485678325
2	115000001	116000000	0.00749095239600917
2	116000001	117000000	0.00505925614860332
2	117000001	118000000	0.00552342272440604
2	118000001	119000000	0.0072785605279756
2	119000001	120000000	0.0139265475340408
2	120000001	121000000	0.00469128253118619
2	121000001	122000000	0.00310996392424104
2	122000001	123000000	0.00809709938728015
2	123000001	124000000	0.00600156845056954
2	124000001	125000000	0.00908204180755454
2	125000001	126000000	0.0247130083512971
2	126000001	127000000	0.0286790120347855
2	127000001	128000000	0.0413180373837653
2	128000001	129000000	0.0281144061819801
2	129000001	130000000	0.0174189111850551
2	130000001	131000000	0.0165260724218919
2	131000001	132000000	0.0143048365860754
2	132000001	133000000	0.00801845782094012
2	133000001	134000000	0.00772688140924028
2	134000001	135000000	0.0210840444178799
2	135000001	136000000	0.0253721200246495
2	136000001	137000000	0.0367492905923421
2	137000001	138000000	0.0272941189609655
2	138000001	139000000	0.018973403061756
2	139000001	140000000	0.0107659088110762
2	140000001	141000000	0.0275777849022427
2	141000001	142000000	0.0245759763770972
2	142000001	143000000	0.0435036952098997
2	143000001	144000000	0.0342578669298276
2	144000001	145000000	0.00769731121261188
2	145000001	146000000	0.00497848661371519
2	146000001	147000000	0.0148634687188774
2	147000001	148000000	0.0130726310608141
2	148000001	149000000	0.00965191739212038
2	149000001	150000000	0.0120925788762531
2	150000001	151000000	0.00611206210305017
2	151000001	151917421	0
3	1	1000000	0.0137508664629233
3	1000001	2000000	0.0170242121009117
3	2000001	3000000	0.0334774492123146
3	3000001	4000000	0.0219280598641035
3	4000001	5000000	0.0587531416942351
3	5000001	6000000	0.0233568222017504
3	6000001	7000000	0.00794433684840628
3	7000001	8000000	0.0169571661915167
3	8000001	9000000	0.0237746022103756
3	9000001	10000000	0.0115712132948391
3	10000001	11000000	0.0314460007623782
3	11000001	12000000	0.0298345611247942
3	12000001	13000000	0.0151036368090629
3	13000001	14000000	0.0414284464948469
3	14000001	15000000	0.0724969922082547
3	15000001	16000000	0.0364379461549464
3	16000001	17000000	0.0242994530098785
3	17000001	18000000	0.0231784298152683
3	18000001	19000000	0.021842483386552
3	19000001	20000000	0.0282200078083061
3	20000001	21000000	0.00891579742118282
3	21000001	22000000	0.00731057969632868
3	22000001	23000000	0.00476710865211817
3	23000001	24000000	0.00363913247770026
3	24000001	25000000	0.00762311370129797
3	25000001	26000000	0.00486974117007178
3	26000001	27000000	0.00612777252025949
3	27000001	28000000	0.00427810121773124
3	28000001	29000000	0.00290901704770659
3	29000001	30000000	0.00257810095162916
3	30000001	31000000	0.00202927278791212
3	31000001	32000000	0.00196302251021167
3	32000001	33000000	0.00173741105984968
3	33000001	34000000	0.00134119032644668
3	34000001	35000000	0.00156966606392148
3	35000001	36000000	0.00196389087205178
3	36000001	37000000	0.000619776875321626
3	37000001	38000000	0.000703051159539119
3	38000001	39000000	0.000373636420073364
3	39000001	40000000	0.000614533079473388
3	40000001	41000000	0.000220263215902121
3	41000001	42000000	0.000868821543110609
3	42000001	43000000	0.000680996179629188
3	43000001	44000000	0.00165321631263096
3	44000001	45000000	0.00218605344984729
3	45000001	46000000	0.00299068310267651
3	46000001	47000000	0.00329468342631706
3	47000001	48000000	0.00384551407559095
3	48000001	49000000	0.00518171007052212
3	49000001	50000000	0.00195625950172478
3	50000001	51000000	0.00162057949133081
3	51000001	52000000	0.00264678468153436
3	52000001	53000000	0.0041009147468319
3	53000001	54000000	0.00248984426018754
3	54000001	55000000	0.00208910919166257
3	55000001	56000000	0.00222159890895249
3	56000001	57000000	0.00390365997262369
3	57000001	58000000	0.00449008727745994
3	58000001	59000000	0.00510682828057259
3	59000001	60000000	0.00291982148398099
3	60000001	61000000	0.00135077724469957
3	61000001	62000000	0.00197973844252122
3	62000001	63000000	0.00482813845868695
3	63000001	64000000	0.00396117429072561
3	64000001	65000000	0.00307505257563917
3	65000001	66000000	0.00217966546722579
3	66000001	67000000	0.00291010173286763
3	67000001	68000000	0.00737529346961306
3	68000001	69000000	0.00569702531971245
3	69000001	70000000	0.00805256111069302
3	70000001	71000000	0.00749487812294646
3	71000001	72000000	0.00506012170920928
3	72000001	73000000	0.00876267124057438
3	73000001	74000000	0.00686581453273727
3	74000001	75000000	0.00517206622816275
3	75000001	76000000	0.00319897185058594
3	76000001	77000000	0.00365226987705282
3	77000001	78000000	0.00147382396017125
3	78000001	79000000	0.0023521624492415
3	79000001	80000000	0.00132481219825517
3	80000001	81000000	0.00289433204244873
3	81000001	82000000	0.00118383159050315
3	82000001	83000000	0.00101458225179686
3	83000001	84000000	0.00190107788619811
3	84000001	85000000	0.00222296754353112
3	85000001	86000000	0.00183814600259356
3	86000001	87000000	0.00150122198865771
3	87000001	88000000	0.00112583359513539
3	88000001	89000000	0.0016500416294457
3	89000001	90000000	0.00173802618028778
3	90000001	91000000	0.00232455372361791
3	91000001	92000000	0.00374128931341054
3	92000001	93000000	0.00940654907916293
3	93000001	94000000	0.0118173267351925
3	94000001	95000000	0.00836908338036952
3	95000001	96000000	0.00690124655964037
3	96000001	97000000	0.0103723657500897
3	97000001	98000000	0.00561470223807522
3	98000001	99000000	0.00263348433785536
3	99000001	100000000	0.00321880118427978
3	100000001	101000000	0.00262106643772539
3	101000001	102000000	0.00372684040362375
3	102000001	103000000	0.00472167581470553
3	103000001	104000000	0.00367501580927257
3	104000001	105000000	0.00366133830018448
3	105000001	106000000	0.00726085142131804
3	106000001	107000000	0.00541476905642685
3	107000001	108000000	0.0221573269221692
3	108000001	109000000	0.0167580383721795
3	109000001	110000000	0.0314254151086696
3	110000001	111000000	0.0248810293488807
3	111000001	112000000	0.0351779193342997
3	112000001	113000000	0.0226747708792342
3	113000001	114000000	0.0148549978782103
3	114000001	115000000	0.0132128723391932
3	115000001	116000000	0.0104775421238876
3	116000001	117000000	0.0305818391891996
3	117000001	118000000	0.0253148991830483
3	118000001	119000000	0.0159964567198007
3	119000001	120000000	0.026917647248493
3	120000001	121000000	0.0442989112058596
3	121000001	122000000	0.0132146860259343
3	122000001	123000000	0.0114229736374507
3	123000001	124000000	0.0286509489578051
3	124000001	125000000	0.0568083260931653
3	125000001	126000000	0.0304084067932973
3	126000001	127000000	0.0202136496841555
3	127000001	128000000	0.00604253038700058
3	128000001	129000000	0.0041450624639935
3	129000001	130000000	0.00373259241742789
3	130000001	131000000	0.00573542912693813
3	131000001	132000000	0.0060451752289947
3	132000001	132700427	0
4	1	1000000	0.0106314003359889
4	1000001	2000000	0.0207340618903688
4	2000001	3000000	0.0265710620720362
4	3000001	4000000	0.0223420189937182
4	4000001	5000000	0.01138970998918
4	5000001	6000000	0.025251161992256
4	6000001	7000000	0.0516710724661681
4	7000001	8000000	0.0489460489876473
4	8000001	9000000	0.0457424219310749
4	9000001	10000000	0.0228426249513538
4	10000001	11000000	0.0154119197725277
4	11000001	12000000	0.0305391157337281
4	12000001	13000000	0.0113720657674512
4	13000001	14000000	0.0231184361799212
4	14000001	15000000	0.0249141520670589
4	15000001	16000000	0.0148049464867699
4	16000001	17000000	0.0109916632255428
4	17000001	18000000	0.0145185749641872
4	18000001	19000000	0.0148705360047647
4	19000001	20000000	0.0147493503842484
4	20000001	21000000	0.00568345399984034
4	21000001	22000000	0.0076741435081814
4	22000001	23000000	0.00457834571959376
4	23000001	24000000	0.00201332088198453
4	24000001	25000000	0.00122432118633817
4	25000001	26000000	0.00239644451403462
4	26000001	27000000	0.00242831503763685
4	27000001	28000000	0.00350627420573745
4	28000001	29000000	0.00252400204848273
4	29000001	30000000	0.0036021333733098
4	30000001	31000000	0.00452301442536991
4	31000001	32000000	0.00426114020100691
4	32000001	33000000	0.005107379405392
4	33000001	34000000	0.00949982852230878
4	34000001	35000000	0.00822588088735592
4	35000001	36000000	0.00849505555534
4	36000001	37000000	0.00230703614290765
4	37000001	38000000	0.00417550493871723
4	38000001	39000000	0.0100932372389701
4	39000001	40000000	0.00843356851250316
4	40000001	41000000	0.0045157329433345
4	41000001	42000000	0.00209512904151625
4	42000001	43000000	0.00205270647281644
4	43000001	44000000	0.00199119962028228
4	44000001	45000000	0.000862257344627063
4	45000001	46000000	0.00123487549359957
4	46000001	47000000	0.00112001311804411
4	47000001	48000000	0.000923137226387405
4	48000001	49000000	0.0008317055336182
4	49000001	50000000	0.00164449539429132
4	50000001	51000000	0.00165946452888956
4	51000001	52000000	0.00151269491825152
4	52000001	53000000	0.000753796707274308
4	53000001	54000000	0.00141897416843441
4	54000001	55000000	0.00399162549459037
4	55000001	56000000	0.00703854403584115
4	56000001	57000000	0.00374478242211409
4	57000001	58000000	0.00250361970950643
4	58000001	59000000	0.0043908700506574
4	59000001	60000000	0.00245466506617375
4	60000001	61000000	0.00406953905523163
4	61000001	62000000	0.00572389479358627
4	62000001	63000000	0.00571229997276518
4	63000001	64000000	0.00618768837587749
4	64000001	65000000	0.00489055857706729
4	65000001	66000000	0.0042830902930865
4	66000001	67000000	0.00305155064343609
4	67000001	68000000	0.00213016893075466
4	68000001	69000000	0.00307904121105116
4	69000001	70000000	0.00605437539684501
4	70000001	71000000	0.00576543471826703
4	71000001	72000000	0.00788052616592897
4	72000001	73000000	0.00772633471128308
4	73000001	74000000	0.00973475157762546
4	74000001	75000000	0.0149747884386152
4	75000001	76000000	0.0120259460849744
4	76000001	77000000	0.00925904773890188
4	77000001	78000000	0.00690742544336718
4	78000001	79000000	0.00820485288577429
4	79000001	80000000	0.00215485473381993
4	80000001	81000000	0.00274636343526014
4	81000001	82000000	0.00266075554106804
4	82000001	83000000	0.00362474180351568
4	83000001	84000000	0.00546732461470844
4	84000001	85000000	0.0106387652314937
4	85000001	86000000	0.00562590637044522
4	86000001	87000000	0.00445011610175389
4	87000001	88000000	0.00600867252468523
4	88000001	89000000	0.00984726025700168
4	89000001	90000000	0.0112925426162921
4	90000001	91000000	0.00618407297763506
4	91000001	92000000	0.0084781577381428
4	92000001	93000000	0.0118167888466419
4	93000001	94000000	0.0112176425530914
4	94000001	95000000	0.0127741257314008
4	95000001	96000000	0.0145204361056024
4	96000001	97000000	0.00756316492485162
4	97000001	98000000	0.00494484345226564
4	98000001	99000000	0.00717325623467193
4	99000001	100000000	0.00546610834663248
4	100000001	101000000	0.00763266562429332
4	101000001	102000000	0.00785703720197538
4	102000001	103000000	0.0173963864407494
4	103000001	104000000	0.0255557439258441
4	104000001	105000000	0.0136276967601286
4	105000001	106000000	0.0169682072806308
4	106000001	107000000	0.0196921357009084
4	107000001	108000000	0.0333119457423146
4	108000001	109000000	0.0404071583891511
4	109000001	110000000	0.0205985815478858
4	110000001	111000000	0.0213104615425865
4	111000001	112000000	0.0154387179136936
4	112000001	113000000	0.0114268129757594
4	113000001	114000000	0.00681777505569249
4	114000001	115000000	0.00977998553717561
4	115000001	116000000	0.0125592395012474
4	116000001	117000000	0.0221559013561828
4	117000001	118000000	0.0162633341235411
4	118000001	119000000	0.0284793977302368
4	119000001	120000000	0.016652602378445
4	120000001	121000000	0.0317159177195154
4	121000001	122000000	0.0210815379210479
4	122000001	123000000	0.0215443277358867
4	123000001	124000000	0.011653925972262
4	124000001	125000000	0.0216134404509477
4	125000001	126000000	0.0180205434849701
4	126000001	127000000	0.0134479271324112
4	127000001	128000000	0.0179263203568737
4	128000001	129000000	0.00850458813183507
4	129000001	130000000	0.00980324149050535
4	130000001	130900910	0
5	1	1000000	0.0141434446724588
5	1000001	2000000	0.0262379800771999
5	2000001	3000000	0.0254406934962547
5	3000001	4000000	0.0366960957478656
5	4000001	5000000	0.0206568386717891
5	5000001	6000000	0.0100365140753597
5	6000001	7000000	0.00818152129712604
5	7000001	8000000	0.0159247638553869
5	8000001	9000000	0.0296505706422654
5	9000001	10000000	0.0547426034752254
5	10000001	11000000	0.0871468634909108
5	11000001	12000000	0.0558877791321701
5	12000001	13000000	0.0161340197884577
5	13000001	14000000	0.0238712952646655
5	14000001	15000000	0.0124788519977855
5	15000001	16000000	0.0133284498288977
5	16000001	17000000	0.0243893729502932
5	17000001	18000000	0.0213321236839841
5	18000001	19000000	0.0191285251530012
5	19000001	20000000	0.00570861425427962
5	20000001	21000000	0.00593380073324939
5	21000001	22000000	0.00634750430468565
5	22000001	23000000	0.00462007268234226
5	23000001	24000000	0.00468978470642206
5	24000001	25000000	0.00466872164569036
5	25000001	26000000	0.00420530025501344
5	26000001	27000000	0.00668190273166808
5	27000001	28000000	0.00832422026537275
5	28000001	29000000	0.00606648035767783
5	29000001	30000000	0.00815949642396852
5	30000001	31000000	0.00697056539140769
5	31000001	32000000	0.00605959736442889
5	32000001	33000000	0.00594712942571774
5	33000001	34000000	0.006114369332381
5	34000001	35000000	0.00405431605838245
5	35000001	36000000	0.00222864336552817
5	36000001	37000000	0.00203730764678958
5	37000001	38000000	0.00238202722229532
5	38000001	39000000	0.000922030527308287
5	39000001	40000000	0.00045027346300835
5	40000001	41000000	0.00238755472912568
5	41000001	42000000	0.00180271981028941
5	42000001	43000000	0.00316584931656131
5	43000001	44000000	0.0016761499366516
5	44000001	45000000	0.0028335687725778
5	45000001	46000000	0.00379859138587374
5	46000001	47000000	0.00403041078739611
5	47000001	48000000	0.00382220629966362
5	48000001	49000000	0.00317592083112414
5	49000001	50000000	0.0035465081720514
5	50000001	51000000	0.00385419241375016
5	51000001	52000000	0.00332915372318281
5	52000001	53000000	0.00385645171266917
5	53000001	54000000	0.00287254126967316
5	54000001	55000000	0.00224609321107773
5	55000001	56000000	0.0036459876110877
5	56000001	57000000	0.0127903017012677
5	57000001	58000000	0.0163709134369153
5	58000001	59000000	0.0151848329063188
5	59000001	60000000	0.0280051127059049
5	60000001	61000000	0.0217517352926311
5	61000001	62000000	0.0269972509342033
5	62000001	63000000	0.0194909721096932
5	63000001	64000000	0.0375268923361188
5	64000001	65000000	0.0540676667544728
5	65000001	66000000	0.0344452912204184
5	66000001	67000000	0.0155974214415889
5	67000001	68000000	0.00607101723210495
5	68000001	69000000	0.0073453659201234
5	69000001	70000000	0.00623662511755969
5	70000001	71000000	0.00693502643818894
5	71000001	72000000	0.0126161944273785
5	72000001	73000000	0.0119207860764312
5	73000001	74000000	0.0148283636541992
5	74000001	75000000	0.011531213389366
5	75000001	76000000	0.0112367630718143
5	76000001	77000000	0.0142173738705225
5	77000001	78000000	0.0113763763187761
5	78000001	79000000	0.0127706817913346
5	79000001	80000000	0.0142666816383159
5	80000001	81000000	0.0099806406154502
5	81000001	82000000	0.0079071695991736
5	82000001	83000000	0.00890036600889669
5	83000001	84000000	0.0133863369058575
5	84000001	85000000	0.0139334279560265
5	85000001	86000000	0.0252474041979432
5	86000001	87000000	0.039904592078212
5	87000001	88000000	0.0195225696267977
5	88000001	89000000	0.01792610540977
5	89000001	90000000	0.0108275184547271
5	90000001	91000000	0.0114768484610965
5	91000001	92000000	0.00995270773800594
5	92000001	93000000	0.0171238655042909
5	93000001	94000000	0.0263949467456175
5	94000001	95000000	0.0146710065173096
5	95000001	96000000	0.0208461489950631
5	96000001	97000000	0.0160691214915125
5	97000001	98000000	0.0212436835529477
5	98000001	99000000	0.0135062012770621
5	99000001	100000000	0.0127267298371129
5	100000001	101000000	0.00713411204936283
5	101000001	102000000	0.00643417795905611
5	102000001	103000000	0.0071616678536021
5	103000001	104000000	0.00415667813066862
5	104000001	104477606	0
6	1	1000000	0.0111650551797147
6	1000001	2000000	0.025712925709278
6	2000001	3000000	0.0453383108575471
6	3000001	4000000	0.0398240168990177
6	4000001	5000000	0.0173667570190632
6	5000001	6000000	0.021490776930741
6	6000001	7000000	0.0146055350160298
6	7000001	8000000	0.0486315867637444
6	8000001	9000000	0.0298169508198167
6	9000001	10000000	0.0325151862992686
6	10000001	11000000	0.0236573914759244
6	11000001	12000000	0.0106302803798129
6	12000001	13000000	0.00478585249258917
6	13000001	14000000	0.0052358944753981
6	14000001	15000000	0.00449516079055236
6	15000001	16000000	0.00682771082928432
6	16000001	17000000	0.00855817447803595
6	17000001	18000000	0.0115130110315452
6	18000001	19000000	0.024092348454744
6	19000001	20000000	0.0114132116758056
6	20000001	21000000	0.00877847060248838
6	21000001	22000000	0.00612533300126043
6	22000001	23000000	0.00559079960859267
6	23000001	24000000	0.00174936330573309
6	24000001	25000000	0.00869741843158394
6	25000001	26000000	0.0201806066380662
6	26000001	27000000	0.00438096554321982
6	27000001	28000000	0.0109808311658577
6	28000001	29000000	0.0145767892435108
6	29000001	30000000	0.0303974250024739
6	30000001	31000000	0.015395259769252
6	31000001	32000000	0.0202769071502151
6	32000001	33000000	0.0453473293676791
6	33000001	34000000	0.0140213161750164
6	34000001	35000000	0.0275048422021196
6	35000001	36000000	0.0179639044080711
6	36000001	37000000	0.0113272887203396
6	37000001	38000000	0.0129173447678061
6	38000001	39000000	0.0237292950970268
6	39000001	40000000	0.0289649959488242
6	40000001	41000000	0.0218827632287547
6	41000001	42000000	0.00942199970059668
6	42000001	43000000	0.00428736168357099
6	43000001	44000000	0.00496236140338988
6	44000001	45000000	0.00484701608744337
6	45000001	46000000	0.00324501485314241
6	46000001	47000000	0.00527681490053287
6	47000001	48000000	0.0037566479909493
6	48000001	49000000	0.00248192108007623
6	49000001	50000000	0.00243577933886837
6	50000001	51000000	0.00285255326398659
6	51000001	52000000	0.00101271184988364
6	52000001	53000000	0.00139365223408048
6	53000001	54000000	0.00262992088076378
6	54000001	55000000	0.00176950803564491
6	55000001	56000000	0.00154216373968118
6	56000001	57000000	0.0017646954591077
6	57000001	58000000	0.00336282139230071
6	58000001	59000000	0.00158339618931826
6	59000001	60000000	0.00193149935118872
6	60000001	61000000	0.00150685083051177
6	61000001	62000000	0.00189420307228808
6	62000001	63000000	0.00290260355434752
6	63000001	64000000	0.00529722268190254
6	64000001	65000000	0.00657407510458133
6	65000001	66000000	0.00710305055443903
6	66000001	67000000	0.00431161592832714
6	67000001	68000000	0.0054064982536141
6	68000001	69000000	0.00456305036995262
6	69000001	70000000	0.00458742033884853
6	70000001	71000000	0.00685614887599418
6	71000001	72000000	0.00799912861672735
6	72000001	73000000	0.00761330712137243
6	73000001	74000000	0.00758415002162917
6	74000001	75000000	0.00494868808437957
6	75000001	76000000	0.0101878738271026
6	76000001	77000000	0.00570012935674417
6	77000001	78000000	0.00667670963234679
6	78000001	79000000	0.00518502612318347
6	79000001	80000000	0.00616412219898757
6	80000001	81000000	0.00340922600752614
6	81000001	82000000	0.00523449694458627
6	82000001	83000000	0.00515774863229367
6	83000001	84000000	0.00404539342186523
6	84000001	85000000	0.00317907591000916
6	85000001	86000000	0.00730717592081013
6	86000001	87000000	0.00794791278712911
6	87000001	88000000	0.00698105430222491
6	88000001	89000000	0.00555910906242337
6	89000001	90000000	0.00310205019266492
6	90000001	91000000	0.00139353543045426
6	91000001	92000000	0.00635375907903572
6	92000001	93000000	0.00603912306711495
6	93000001	94000000	0.00538804385094837
6	94000001	95000000	0.00432919050611102
6	95000001	96000000	0.0038979122488326
6	96000001	97000000	0.00437170863557713
6	97000001	98000000	0.00184260457559756
6	98000001	99000000	0.00439197238873997
6	99000001	100000000	0.00409504993118832
6	100000001	101000000	0.00274399671877374
6	101000001	102000000	0.00317457793907133
6	102000001	103000000	0.00308659828862069
6	103000001	104000000	0.00157279083605735
6	104000001	105000000	0.00104441935886734
6	105000001	106000000	0.00107510766749331
6	106000001	107000000	0.00185024177442723
6	107000001	108000000	0.00352428511789869
6	108000001	109000000	0.00177951508169966
6	109000001	110000000	0.00158831346719869
6	110000001	111000000	0.00217660223803863
6	111000001	112000000	0.00255617940957187
6	112000001	113000000	0.000899436009552133
6	113000001	114000000	0.00120722165424826
6	114000001	115000000	0.00307222956811365
6	115000001	116000000	0.00140567981822385
6	116000001	117000000	0.00100588285258954
6	117000001	118000000	0.00238815461801954
6	118000001	119000000	0.00274966286380955
6	119000001	120000000	0.00553027158555935
6	120000001	121000000	0.00340702623607358
6	121000001	122000000	0.000416757775434107
6	122000001	123000000	0.00140492370148243
6	123000001	124000000	0.00115353744294238
6	124000001	125000000	0.00133181917914311
6	125000001	126000000	0.00136431464163111
6	126000001	127000000	0.00266440106104292
6	127000001	128000000	0.00361521136507954
6	128000001	129000000	0.00281070067221712
6	129000001	130000000	0.00298880195935671
6	130000001	131000000	0.00374384287055673
6	131000001	132000000	0.00467828676872293
6	132000001	133000000	0.00448777450648897
6	133000001	134000000	0.00583932855818466
6	134000001	135000000	0.00792643168226189
6	135000001	136000000	0.0146615228375055
6	136000001	137000000	0.00728633863300096
6	137000001	138000000	0.00350905500156612
6	138000001	139000000	0.00216292735132439
6	139000001	140000000	0.0031617556003041
6	140000001	141000000	0.0051202182585729
6	141000001	142000000	0.00580366117351629
6	142000001	143000000	0.00862974156298854
6	143000001	144000000	0.0115951956585807
6	144000001	145000000	0.0222782598825877
6	145000001	146000000	0.0261548051425327
6	146000001	147000000	0.0292221807668703
6	147000001	148000000	0.033034858067565
6	148000001	149000000	0.0170035375485936
6	149000001	150000000	0.0214068528008636
6	150000001	151000000	0.0116720702977331
6	151000001	152000000	0.00933115973980029
6	152000001	153000000	0.0200744311369058
6	153000001	154000000	0.0192833618159596
6	154000001	155000000	0.0331228498113446
6	155000001	156000000	0.0149332108255599
6	156000001	157000000	0.027771290563189
6	157000001	158000000	0.0272509377453311
6	158000001	159000000	0.0123905419930601
6	159000001	160000000	0.00460712085547092
6	160000001	161000000	0.00353833545171253
6	161000001	162000000	0.00967590018850488
6	162000001	163000000	0.0389244142379542
6	163000001	164000000	0.0204015155827312
6	164000001	165000000	0.0191952539637021
6	165000001	166000000	0.0190570092154905
6	166000001	167000000	0.0168961125436441
6	167000001	168000000	0.0143432681446282
6	168000001	169000000	0.0108577440871318
6	169000001	170000000	0.00653246100265421
6	170000001	170825645	0
7	1	1000000	0.00930037524361851
7	1000001	2000000	0.0172835200692894
7	2000001	3000000	0.0258401332464056
7	3000001	4000000	0.0361949191405406
7	4000001	5000000	0.0417092490476098
7	5000001	6000000	0.0301816097916241
7	6000001	7000000	0.0598502271274732
7	7000001	8000000	0.0415981287149868
7	8000001	9000000	0.0578860506051838
7	9000001	10000000	0.0206924897973375
7	10000001	11000000	0.0239540336757348
7	11000001	12000000	0.0260998517069346
7	12000001	13000000	0.0123722138930798
7	13000001	14000000	0.00787463389170918
7	14000001	15000000	0.0150335984653911
7	15000001	16000000	0.0169898661210062
7	16000001	17000000	0.0131419885646082
7	17000001	18000000	0.00497903616671808
7	18000001	19000000	0.0194022181758498
7	19000001	20000000	0.0152397635910193
7	20000001	21000000	0.00548761124552145
7	21000001	22000000	0.00563259768456818
7	22000001	23000000	0.00742186221741972
7	23000001	24000000	0.00548782475439184
7	24000001	25000000	0.00927656903747492
7	25000001	26000000	0.0161791175795802
7	26000001	27000000	0.00935135135200251
7	27000001	28000000	0.00699512165210786
7	28000001	29000000	0.0108997671821577
7	29000001	30000000	0.00814323350772645
7	30000001	31000000	0.00398720862895102
7	31000001	32000000	0.00472738711540113
7	32000001	33000000	0.00440862297039686
7	33000001	34000000	0.00830935014390992
7	34000001	35000000	0.0118025597524933
7	35000001	36000000	0.0158252996693057
7	36000001	37000000	0.0112822033378917
7	37000001	38000000	0.0133050409000789
7	38000001	39000000	0.0178066543323866
7	39000001	40000000	0.0196413831675642
7	40000001	41000000	0.0177065931226408
7	41000001	42000000	0.0143421258443033
7	42000001	43000000	0.0112377662049564
7	43000001	44000000	0.0100445285304246
7	44000001	45000000	0.0100791669597118
7	45000001	46000000	0.0120496650595318
7	46000001	47000000	0.00897769055564346
7	47000001	48000000	0.00839486169199443
7	48000001	49000000	0.010124312547609
7	49000001	50000000	0.0064675194338386
7	50000001	51000000	0.00431590019860659
7	51000001	52000000	0.00297080162178192
7	52000001	53000000	0.00301277278649899
7	53000001	54000000	0.00356618440540499
7	54000001	55000000	0.0024465942897281
7	55000001	56000000	0.00167050099062201
7	56000001	57000000	0.00240897375841064
7	57000001	58000000	0.00243734114491248
7	58000001	59000000	0.00215896278745242
7	59000001	60000000	0.00118674648577445
7	60000001	61000000	0.00139642295032829
7	61000001	62000000	0.00146153662823208
7	62000001	63000000	0.0016941314690286
7	63000001	64000000	0.00165818263862712
7	64000001	65000000	0.00252923834413064
7	65000001	66000000	0.00138357445321203
7	66000001	67000000	0.00118014047401433
7	67000001	68000000	0.00140749509332788
7	68000001	69000000	0.00125714742670552
7	69000001	70000000	0.00125703662458596
7	70000001	71000000	0.00104637020105399
7	71000001	72000000	0.000762168586518047
7	72000001	73000000	0.00221075284170854
7	73000001	74000000	0.00323845524772959
7	74000001	75000000	0.00366698041628264
7	75000001	76000000	0.00366002530471912
7	76000001	77000000	0.0033890670208044
7	77000001	78000000	0.00189500280956154
7	78000001	79000000	0.00239355341113698
7	79000001	80000000	0.00510337748307008
7	80000001	81000000	0.00575986519813893
7	81000001	82000000	0.00744717608307049
7	82000001	83000000	0.00620843926645243
7	83000001	84000000	0.00644742609611085
7	84000001	85000000	0.00897570722648076
7	85000001	86000000	0.0109762458577943
7	86000001	87000000	0.00506023778017866
7	87000001	88000000	0.006801973360432
7	88000001	89000000	0.00546707858220861
7	89000001	90000000	0.00310259900799479
7	90000001	91000000	0.00714214092064776
7	91000001	92000000	0.0211616503051057
7	92000001	93000000	0.0147252750692486
7	93000001	94000000	0.00973631978811261
7	94000001	95000000	0.0119047922489304
7	95000001	96000000	0.0101432307125287
7	96000001	97000000	0.0174767381681078
7	97000001	98000000	0.0154364573841375
7	98000001	99000000	0.0209702892410205
7	99000001	100000000	0.0116792465957572
7	100000001	101000000	0.0066277621518405
7	101000001	102000000	0.00640168676576592
7	102000001	103000000	0.00275222213158528
7	103000001	104000000	0.00481360003067743
7	104000001	105000000	0.00382926421494389
7	105000001	106000000	0.00730400482145597
7	106000001	107000000	0.0149933564847631
7	107000001	108000000	0.0183989901069359
7	108000001	109000000	0.0212217560472202
7	109000001	110000000	0.0209898334304106
7	110000001	111000000	0.031119206497436
7	111000001	112000000	0.027661922036574
7	112000001	113000000	0.040352476466491
7	113000001	114000000	0.0292871105408678
7	114000001	115000000	0.0463989074937156
7	115000001	116000000	0.0367015073415463
7	116000001	117000000	0.0275460378489174
7	117000001	118000000	0.0191700761142645
7	118000001	119000000	0.00644818974530992
7	119000001	120000000	0.0242016758555791
7	120000001	121000000	0.0154922380589504
7	121000001	121782508	0
8	1	1000000	0.0101470793055582
8	1000001	2000000	0.0208244946809693
8	2000001	3000000	0.0198564898413665
8	3000001	4000000	0.0405876797081054
8	4000001	5000000	0.0343457149914631
8	5000001	6000000	0.0191763273824165
8	6000001	7000000	0.017815152354407
8	7000001	8000000	0.00651645503129945
8	8000001	9000000	0.00704181903100867
8	9000001	10000000	0.0223157752070734
8	10000001	11000000	0.0374196506692693
8	11000001	12000000	0.0206856452539093
8	12000001	13000000	0.0095204155420472
8	13000001	14000000	0.0104868099511369
8	14000001	15000000	0.00746705555809516
8	15000001	16000000	0.0119153828087304
8	16000001	17000000	0.0143766045507622
8	17000001	18000000	0.0442417582083104
8	18000001	19000000	0.032448079602546
8	19000001	20000000	0.0188827742842699
8	20000001	21000000	0.00879301832947484
8	21000001	22000000	0.00695283966034892
8	22000001	23000000	0.00643083899919591
8	23000001	24000000	0.00476011604098868
8	24000001	25000000	0.00396477168140726
8	25000001	26000000	0.00362888790110407
8	26000001	27000000	0.00424149899856526
8	27000001	28000000	0.00614942412358732
8	28000001	29000000	0.0268322181531819
8	29000001	30000000	0.0148441287466748
8	30000001	31000000	0.0064680338145426
8	31000001	32000000	0.018506943279627
8	32000001	33000000	0.0146398490306302
8	33000001	34000000	0.00593322581939586
8	34000001	35000000	0.00530761451081004
8	35000001	36000000	0.00662386132382143
8	36000001	37000000	0.01080593584825
8	37000001	38000000	0.014771864738505
8	38000001	39000000	0.0148789571752826
8	39000001	40000000	0.0067469308148216
8	40000001	41000000	0.010023786305955
8	41000001	42000000	0.00264217057878614
8	42000001	43000000	0.0037358803061628
8	43000001	44000000	0.00220443556534505
8	44000001	45000000	0.00160074853949797
8	45000001	46000000	0.000723721650940625
8	46000001	47000000	0.00196908300181678
8	47000001	48000000	0.00369980718476076
8	48000001	49000000	0.00188975021198835
8	49000001	50000000	0.00101032606227782
8	50000001	51000000	0.00102523848585558
8	51000001	52000000	0.00176965182449431
8	52000001	53000000	0.00142004038530122
8	53000001	54000000	0.00128627922783862
8	54000001	55000000	0.00331696372516274
8	55000001	56000000	0.00105132900225667
8	56000001	57000000	0.00135076845416013
8	57000001	58000000	0.00132034197280212
8	58000001	59000000	0.00173700887995825
8	59000001	60000000	0.00218311943981722
8	60000001	61000000	0.0015889206956525
8	61000001	62000000	0.00209996985307595
8	62000001	63000000	0.00233298031697468
8	63000001	64000000	0.00277620316900048
8	64000001	65000000	0.00262433592001761
8	65000001	66000000	0.00299069186262525
8	66000001	67000000	0.00394863611031084
8	67000001	68000000	0.00370499078708108
8	68000001	69000000	0.0051638625880902
8	69000001	70000000	0.00747053024021203
8	70000001	71000000	0.00877462940638427
8	71000001	72000000	0.00926034918114434
8	72000001	73000000	0.00628513017911735
8	73000001	74000000	0.0120878840115821
8	74000001	75000000	0.0162277323370505
8	75000001	76000000	0.0117861174691292
8	76000001	77000000	0.00869336476705327
8	77000001	78000000	0.00529809585011812
8	78000001	79000000	0.00543061884082362
8	79000001	80000000	0.00652740482286045
8	80000001	81000000	0.0062746037898884
8	81000001	82000000	0.00507393600143024
8	82000001	83000000	0.00412432285877833
8	83000001	84000000	0.00407338544690029
8	84000001	85000000	0.00413000023190927
8	85000001	86000000	0.00788370354326861
8	86000001	87000000	0.00737796829860656
8	87000001	88000000	0.003549353789015
8	88000001	89000000	0.0019629979670551
8	89000001	90000000	0.00149288909048875
8	90000001	91000000	0.00104418552689262
8	91000001	92000000	0.00119735742687714
8	92000001	93000000	0.00118341687921058
8	93000001	94000000	0.00126651641630592
8	94000001	95000000	0.00135482226037675
8	95000001	96000000	0.00183961766214382
8	96000001	97000000	0.00146491332213245
8	97000001	98000000	0.00103851166901683
8	98000001	99000000	0.00261507179340509
8	99000001	100000000	0.00202984756641923
8	100000001	101000000	0.0024272395463774
8	101000001	102000000	0.0025974255152118
8	102000001	103000000	0.00304273145399078
8	103000001	104000000	0.00223002739875323
8	104000001	105000000	0.00301405577370764
8	105000001	106000000	0.00376352134030905
8	106000001	107000000	0.00152643515161447
8	107000001	108000000	0.00408988358069418
8	108000001	109000000	0.0125322255710701
8	109000001	110000000	0.00746304321152312
8	110000001	111000000	0.00917306756787026
8	111000001	112000000	0.013000664665336
8	112000001	113000000	0.0138487729243893
8	113000001	114000000	0.0111282439672559
8	114000001	115000000	0.00919209532967226
8	115000001	116000000	0.0132351066010668
8	116000001	117000000	0.00681991187939876
8	117000001	118000000	0.0162628722127871
8	118000001	119000000	0.01139338129526
8	119000001	120000000	0.0122276119612973
8	120000001	121000000	0.0181190575693771
8	121000001	122000000	0.0182703640472048
8	122000001	123000000	0.024631889232331
8	123000001	124000000	0.0196272420796199
8	124000001	125000000	0.0154294427171198
8	125000001	126000000	0.0109615065611737
8	126000001	127000000	0.0109627643757632
8	127000001	128000000	0.0147922682650273
8	128000001	129000000	0.0347108301182285
8	129000001	130000000	0.0451128409977327
8	130000001	131000000	0.0498908380209201
8	131000001	132000000	0.0246831892703429
8	132000001	133000000	0.0214414207406006
8	133000001	134000000	0.015346942916075
8	134000001	135000000	0.0149454907932591
8	135000001	136000000	0.0165220627474391
8	136000001	137000000	0.00599386772039944
8	137000001	138000000	0.00584211215198157
8	138000001	138930735	0
9	1	1000000	0.00655144498733188
9	1000001	2000000	0.0103753912703855
9	2000001	3000000	0.00710608300353783
9	3000001	4000000	0.00726909267818714
9	4000001	5000000	0.00650105577001448
9	5000001	6000000	0.0133017331171309
9	6000001	7000000	0.018838245566264
9	7000001	8000000	0.0157823682038945
9	8000001	9000000	0.0221218682914035
9	9000001	10000000	0.0258347374981356
9	10000001	11000000	0.0182634242198733
9	11000001	12000000	0.01401618869071
9	12000001	13000000	0.0489923258431679
9	13000001	14000000	0.0276363994325511
9	14000001	15000000	0.0197404025491049
9	15000001	16000000	0.0197668162981211
9	16000001	17000000	0.0157936770188622
9	17000001	18000000	0.0137104130644029
9	18000001	19000000	0.00834589065829354
9	19000001	20000000	0.00560155802438888
9	20000001	21000000	0.00596685754454435
9	21000001	22000000	0.00716543874597809
9	22000001	23000000	0.0133715702168514
9	23000001	24000000	0.0203210936720533
9	24000001	25000000	0.0254919092639589
9	25000001	26000000	0.0248167069979185
9	26000001	27000000	0.0127745483403881
9	27000001	28000000	0.00398233028300532
9	28000001	29000000	0.0039971392882728
9	29000001	30000000	0.00274064800898303
9	30000001	31000000	0.00357369523407322
9	31000001	32000000	0.00281205866164282
9	32000001	33000000	0.00402620681014131
9	33000001	34000000	0.00640306326552793
9	34000001	35000000	0.00434788840724847
9	35000001	36000000	0.00314110051631242
9	36000001	37000000	0.00654930335907918
9	37000001	38000000	0.0125480316711756
9	38000001	39000000	0.0136023795539444
9	39000001	40000000	0.032723773459869
9	40000001	41000000	0.0256309803424398
9	41000001	42000000	0.0288125560695736
9	42000001	43000000	0.0298079311486169
9	43000001	44000000	0.0170061785821749
9	44000001	45000000	0.0216230928748287
9	45000001	46000000	0.0229389550523777
9	46000001	47000000	0.0261296463319268
9	47000001	48000000	0.0125269937140281
9	48000001	49000000	0.0109713176536485
9	49000001	50000000	0.00585170243280895
9	50000001	51000000	0.00324844869062208
9	51000001	52000000	0.00468801023206923
9	52000001	53000000	0.00861861869959322
9	53000001	54000000	0.0113090960146999
9	54000001	55000000	0.0130929470474258
9	55000001	56000000	0.00561219388088156
9	56000001	57000000	0.00752360119159016
9	57000001	58000000	0.00743009498574455
9	58000001	59000000	0.00530780649346637
9	59000001	60000000	0.00355997580904034
9	60000001	61000000	0.00240494386130037
9	61000001	62000000	0.00175299347308677
9	62000001	63000000	0.00199015691695758
9	63000001	64000000	0.0125748813612595
9	64000001	65000000	0.0225754572006474
9	65000001	66000000	0.0183517238621834
9	66000001	67000000	0.0172782043194089
9	67000001	68000000	0.00621344686949098
9	68000001	69000000	0.00298662941816033
9	69000001	70000000	0.00247321308523255
9	70000001	71000000	0.00344873701517502
9	71000001	72000000	0.00208626131594364
9	72000001	73000000	0.00209650602240404
9	73000001	74000000	0.00160448078042182
9	74000001	75000000	0.00288720454580995
9	75000001	76000000	0.00195065885829332
9	76000001	77000000	0.00206829848715319
9	77000001	78000000	0.00176576505072007
9	78000001	79000000	0.00105606913769527
9	79000001	80000000	0.000781384821467582
9	80000001	81000000	0.00111706753633493
9	81000001	82000000	0.00139431362433268
9	82000001	83000000	0.00170772923004237
9	83000001	84000000	0.00182337211125707
9	84000001	85000000	0.00137486410377254
9	85000001	86000000	0.00341933607607961
9	86000001	87000000	0.001748707335711
9	87000001	88000000	0.0016468163718528
9	88000001	89000000	0.00164518022896593
9	89000001	90000000	0.00447221203526171
9	90000001	91000000	0.00273816666361864
9	91000001	92000000	0.000962308147719819
9	92000001	93000000	0.00219012704690105
9	93000001	94000000	0.000795277474940041
9	94000001	95000000	0.00103942379343005
9	95000001	96000000	0.00211868273076039
9	96000001	97000000	0.00185461410970961
9	97000001	98000000	0.0011300098420518
9	98000001	99000000	0.00120309923947918
9	99000001	100000000	0.00163053455782035
9	100000001	101000000	0.0025987703574943
9	101000001	102000000	0.0037079796898092
9	102000001	103000000	0.00466924584677666
9	103000001	104000000	0.0058028834903344
9	104000001	105000000	0.0063393709182025
9	105000001	106000000	0.00804766139455717
9	106000001	107000000	0.0134123549520398
9	107000001	108000000	0.00756762077798752
9	108000001	109000000	0.00886460988864436
9	109000001	110000000	0.00751075489099126
9	110000001	111000000	0.00523101177753365
9	111000001	112000000	0.00475500872939044
9	112000001	113000000	0.00607878370612765
9	113000001	114000000	0.00402717271876982
9	114000001	115000000	0.00196766387979859
9	115000001	116000000	0.00254223043122379
9	116000001	117000000	0.00860255470927788
9	117000001	118000000	0.00753897835119454
9	118000001	119000000	0.00971297643107446
9	119000001	120000000	0.0103542432804445
9	120000001	121000000	0.0122105696382579
9	121000001	122000000	0.0118088192091001
9	122000001	123000000	0.0228091061238061
9	123000001	124000000	0.0117519110662087
9	124000001	125000000	0.0178223342479866
9	125000001	126000000	0.0141569736690456
9	126000001	127000000	0.0115629799804467
9	127000001	128000000	0.0141643316340125
9	128000001	129000000	0.0281671350690115
9	129000001	130000000	0.0390759898356952
9	130000001	131000000	0.0490873080233505
9	131000001	132000000	0.0364896616789136
9	132000001	133000000	0.0283576284146005
9	133000001	134000000	0.0413360397820871
9	134000001	135000000	0.0271053404837887
9	135000001	136000000	0.0208368780812641
9	136000001	137000000	0.0214027511109267
9	137000001	138000000	0.0115721106869107
9	138000001	139000000	0.0034502742802569
9	139000001	139401727	0
10	1	1000000	0.0220647500638726
10	1000001	2000000	0.0237556818266292
10	2000001	3000000	0.0202303685468906
10	3000001	4000000	0.017075041436709
10	4000001	5000000	0.0400228003425356
10	5000001	6000000	0.0325059890128256
10	6000001	7000000	0.0300323215066919
10	7000001	8000000	0.0233071006126252
10	8000001	9000000	0.0156232738864719
10	9000001	10000000	0.0175747800571159
10	10000001	11000000	0.0181398705461679
10	11000001	12000000	0.0132923896979133
10	12000001	13000000	0.0146952753324049
10	13000001	14000000	0.0127948737355814
10	14000001	15000000	0.0164764595623768
10	15000001	16000000	0.0213076737211181
10	16000001	17000000	0.0369271984298119
10	17000001	18000000	0.027003877116089
10	18000001	19000000	0.0189349971615716
10	19000001	20000000	0.0335752482473631
10	20000001	21000000	0.0399966888969364
10	21000001	22000000	0.0337059740880949
10	22000001	23000000	0.0543074320319433
10	23000001	24000000	0.0263520153837009
10	24000001	25000000	0.0166547756458113
10	25000001	26000000	0.0177785535266542
10	26000001	27000000	0.0144181520105391
10	27000001	28000000	0.0160780038598513
10	28000001	29000000	0.0110267596453409
10	29000001	30000000	0.00740449083372793
10	30000001	31000000	0.00479889113434542
10	31000001	32000000	0.00300578643216847
10	32000001	33000000	0.00307732670942146
10	33000001	34000000	0.00279019238415235
10	34000001	35000000	0.00204289390764121
10	35000001	36000000	0.00306125392268665
10	36000001	37000000	0.00456481693684747
10	37000001	38000000	0.0106485735655988
10	38000001	39000000	0.0278202830985923
10	39000001	40000000	0.0359957467768763
10	40000001	41000000	0.0198246660944719
10	41000001	42000000	0.0158931851134077
10	42000001	43000000	0.0185717333494614
10	43000001	44000000	0.0242539181185453
10	44000001	45000000	0.0121636202474621
10	45000001	46000000	0.0167520690948287
10	46000001	47000000	0.0190370539917519
10	47000001	48000000	0.0112930469349219
10	48000001	49000000	0.00661650602820206
10	49000001	50000000	0.00918202746093236
10	50000001	51000000	0.0105135450070007
10	51000001	52000000	0.00806152779936278
10	52000001	53000000	0.0103240445318281
10	53000001	54000000	0.0193827478766086
10	54000001	55000000	0.0122378545878032
10	55000001	56000000	0.0212578557343776
10	56000001	57000000	0.0121387828692768
10	57000001	58000000	0.0152219536920224
10	58000001	59000000	0.0272697190300535
10	59000001	60000000	0.0237463903359258
10	60000001	61000000	0.0251589942520627
10	61000001	62000000	0.0260871327762495
10	62000001	63000000	0.0438152923389483
10	63000001	64000000	0.0297482061554924
10	64000001	65000000	0.0286055357801457
10	65000001	66000000	0.0198322509579189
10	66000001	67000000	0.0171090419510006
10	67000001	68000000	0.00915515460666855
10	68000001	69000000	0.00411266939228177
10	69000001	69319537	0
11	1	1000000	0.0078404788252157
11	1000001	2000000	0.0240447626253925
11	2000001	3000000	0.0331239281553863
11	3000001	4000000	0.0213776397673409
11	4000001	5000000	0.0168468534825017
11	5000001	6000000	0.0138137333996804
11	6000001	7000000	0.00646358393087126
11	7000001	8000000	0.00723742022972802
11	8000001	9000000	0.00472178913899772
11	9000001	10000000	0.00413321472687003
11	10000001	11000000	0.00373442656727319
11	11000001	12000000	0.00391378055512683
11	12000001	13000000	0.00427716832901354
11	13000001	14000000	0.00544269594650868
11	14000001	15000000	0.0101038225774338
11	15000001	16000000	0.0160845072708386
11	16000001	17000000	0.011470462880624
11	17000001	18000000	0.0119079621960333
11	18000001	19000000	0.0168272562440191
11	19000001	20000000	0.0466538458747946
11	20000001	21000000	0.0462267230199706
11	21000001	22000000	0.0294312940031423
11	22000001	23000000	0.0335567767553049
11	23000001	24000000	0.0374535155160958
11	24000001	25000000	0.0426300435181022
11	25000001	26000000	0.0717062833328999
11	26000001	27000000	0.0196745321864186
11	27000001	28000000	0.00921634775332133
11	28000001	29000000	0.00748155197082883
11	29000001	30000000	0.0052637788662399
11	30000001	31000000	0.00420272765404012
11	31000001	32000000	0.00302085831590914
11	32000001	33000000	0.00239103025066779
11	33000001	34000000	0.00158141167484699
11	34000001	35000000	0.00123147277806456
11	35000001	36000000	0.00155256632618396
11	36000001	37000000	0.00228587201136612
11	37000001	38000000	0.0030455312861952
11	38000001	39000000	0.00326496586754511
11	39000001	40000000	0.00202998638729711
11	40000001	41000000	0.00353211752276703
11	41000001	42000000	0.00434009356229249
11	42000001	43000000	0.00492172646329348
11	43000001	44000000	0.0153021892784492
11	44000001	45000000	0.0212177167801938
11	45000001	46000000	0.0255578708345271
11	46000001	47000000	0.0180238831395819
11	47000001	48000000	0.0149856394233132
11	48000001	49000000	0.014013707252228
11	49000001	50000000	0.00948001962955931
11	50000001	51000000	0.0148829584404379
11	51000001	52000000	0.0099072624255059
11	52000001	53000000	0.00289016328962408
11	53000001	54000000	0.00254650069865697
11	54000001	55000000	0.00208478996230926
11	55000001	56000000	0.00258619906282382
11	56000001	57000000	0.00298466760446242
11	57000001	58000000	0.00246576678253242
11	58000001	59000000	0.00272259154073755
11	59000001	60000000	0.00728567914678587
11	60000001	61000000	0.00987295593837232
11	61000001	62000000	0.0246751070342202
11	62000001	63000000	0.028090367955785
11	63000001	64000000	0.0122286726614708
11	64000001	65000000	0.0222262065455506
11	65000001	66000000	0.0371331290436391
11	66000001	67000000	0.0385633139633145
11	67000001	68000000	0.0180970838236797
11	68000001	69000000	0.0176786768855626
11	69000001	70000000	0.0175311498446513
11	70000001	71000000	0.019663882041487
11	71000001	72000000	0.0280264560074801
11	72000001	73000000	0.0234288041066962
11	73000001	74000000	0.0229477953652828
11	74000001	75000000	0.0240420819505375
11	75000001	76000000	0.0239739302583271
11	76000001	77000000	0.0121450637577674
11	77000001	78000000	0.00902030488595841
11	78000001	79000000	0.00108982716122445
11	79000001	79072521	0
12	1	1000000	0.011396254719361
12	1000001	2000000	0.0124250500538998
12	2000001	3000000	0.0152991691413131
12	3000001	4000000	0.0309662421525447
12	4000001	5000000	0.0256656451195979
12	5000001	6000000	0.0375052770519725
12	6000001	7000000	0.0409557813215228
12	7000001	8000000	0.0261144123388918
12	8000001	9000000	0.0322083880064434
12	9000001	10000000	0.0182501950696735
12	10000001	11000000	0.0204285101633232
12	11000001	12000000	0.014451174773476
12	12000001	13000000	0.0119360757072569
12	13000001	14000000	0.00703935038564515
12	14000001	15000000	0.00580356527073293
12	15000001	16000000	0.00649451380024064
12	16000001	17000000	0.0104141074171647
12	17000001	18000000	0.0266068608385911
12	18000001	19000000	0.0334757059254877
12	19000001	20000000	0.0323452082683366
12	20000001	21000000	0.0552320801175169
12	21000001	22000000	0.0419908019025841
12	22000001	23000000	0.0270470102808515
12	23000001	24000000	0.0212755988818035
12	24000001	25000000	0.0264772169745743
12	25000001	26000000	0.0322668737130276
12	26000001	27000000	0.0123743106508267
12	27000001	28000000	0.00469928143338657
12	28000001	29000000	0.00247924231251914
12	29000001	30000000	0.00402491680761559
12	30000001	31000000	0.00790287223659685
12	31000001	32000000	0.0109236895435882
12	32000001	33000000	0.0239896944366001
12	33000001	34000000	0.0215545732346686
12	34000001	35000000	0.0100717622716962
12	35000001	36000000	0.0121002746478113
12	36000001	37000000	0.0143545145635881
12	37000001	38000000	0.0235709939209516
12	38000001	39000000	0.0190343949651381
12	39000001	40000000	0.0570816290241896
12	40000001	41000000	0.0399588400752834
12	41000001	42000000	0.0361490650365833
12	42000001	43000000	0.0286344114664976
12	43000001	44000000	0.026675159626732
12	44000001	45000000	0.0107919111792223
12	45000001	46000000	0.0169175945084763
12	46000001	47000000	0.0259127372112463
12	47000001	48000000	0.0172002989330201
12	48000001	49000000	0.0112686486311734
12	49000001	50000000	0.0149110736207619
12	50000001	51000000	0.00791157476584753
12	51000001	52000000	0.0181589962118767
12	52000001	53000000	0.0268762366420346
12	53000001	54000000	0.0310043760786487
12	54000001	55000000	0.014480062797771
12	55000001	56000000	0.0301861278217579
12	56000001	57000000	0.0167311704558243
12	57000001	58000000	0.00875509992851369
12	58000001	59000000	0.00875994780025329
12	59000001	60000000	0.0105612196657415
12	60000001	61000000	0.00128818332299011
12	61000001	61598258	0
13	1	1000000	0.00662167507349321
13	1000001	2000000	0.0163899827266605
13	2000001	3000000	0.0217503982584302
13	3000001	4000000	0.0161809226373094
13	4000001	5000000	0.0209818980109458
13	5000001	6000000	0.0139782920861124
13	6000001	7000000	0.0118859683796532
13	7000001	8000000	0.0301340008613672
13	8000001	9000000	0.0231181568768794
13	9000001	10000000	0.0358992436892015
13	10000001	11000000	0.0390054608208547
13	11000001	12000000	0.0470184944102559
13	12000001	13000000	0.0325190623792881
13	13000001	14000000	0.0258505102721506
13	14000001	15000000	0.013075867592559
13	15000001	16000000	0.0112679074456661
13	16000001	17000000	0.0220172328116128
13	17000001	18000000	0.0121894559716778
13	18000001	19000000	0.00809699965189331
13	19000001	20000000	0.00422976445868269
13	20000001	21000000	0.00606325898020062
13	21000001	22000000	0.0122815305269606
13	22000001	23000000	0.0144218989869941
13	23000001	24000000	0.0117242933472145
13	24000001	25000000	0.0196781903541968
13	25000001	26000000	0.00759926131710009
13	26000001	27000000	0.0063753669095169
13	27000001	28000000	0.00524812263291975
13	28000001	29000000	0.00465684493662083
13	29000001	30000000	0.00149405745212565
13	30000001	31000000	0.00225247907095999
13	31000001	32000000	0.00231890822496749
13	32000001	33000000	0.00206751563378245
13	33000001	34000000	0.00351631313998265
13	34000001	35000000	0.00342777661605132
13	35000001	36000000	0.00449301514737422
13	36000001	37000000	0.00361875097252501
13	37000001	38000000	0.00194926758529339
13	38000001	39000000	0.00373350647214543
13	39000001	40000000	0.00252109310420534
13	40000001	41000000	0.00214510408010736
13	41000001	42000000	0.00199562341792821
13	42000001	43000000	0.00306598726864181
13	43000001	44000000	0.00153610546102802
13	44000001	45000000	0.00242318347929621
13	45000001	46000000	0.00316530604830728
13	46000001	47000000	0.00223229027799059
13	47000001	48000000	0.00201042178718035
13	48000001	49000000	0.00123022225569399
13	49000001	50000000	0.00331816621186597
13	50000001	51000000	0.00411639206516238
13	51000001	52000000	0.00443273083502277
13	52000001	53000000	0.00702351933859182
13	53000001	54000000	0.00439011731742727
13	54000001	55000000	0.00266834949657549
13	55000001	56000000	0.00116890419916577
13	56000001	57000000	0.00105864610555414
13	57000001	58000000	0.00148331341219995
13	58000001	59000000	0.00147979644054082
13	59000001	60000000	0.00108361913987829
13	60000001	61000000	0.0017897829890213
13	61000001	62000000	0.00120381401319289
13	62000001	63000000	0.00149390726991761
13	63000001	64000000	0.00156934837246555
13	64000001	65000000	0.00116688452951555
13	65000001	66000000	0.00219031456166483
13	66000001	67000000	0.00149450283707505
13	67000001	68000000	0.00169359670243113
13	68000001	69000000	0.00113022540161273
13	69000001	70000000	0.00162159938201339
13	70000001	71000000	0.00100002557276853
13	71000001	72000000	0.00113227171039313
13	72000001	73000000	0.00218131221057433
13	73000001	74000000	0.00132448220735912
13	74000001	75000000	0.003571318276378
13	75000001	76000000	0.00226363683738565
13	76000001	77000000	0.00124440983963332
13	77000001	78000000	0.00184559227521617
13	78000001	79000000	0.00120393191708524
13	79000001	80000000	0.00308998672601225
13	80000001	81000000	0.00335915349778008
13	81000001	82000000	0.00222238963604303
13	82000001	83000000	0.00222632367802823
13	83000001	84000000	0.00147613000420261
13	84000001	85000000	0.00134189315851058
13	85000001	86000000	0.00110258099850546
13	86000001	87000000	0.00103402011709273
13	87000001	88000000	0.00108264048765204
13	88000001	89000000	0.00171247615351793
13	89000001	90000000	0.00106393075924821
13	90000001	91000000	0.00171409263902492
13	91000001	92000000	0.00125636012311118
13	92000001	93000000	0.00130181459985053
13	93000001	94000000	0.000677391687295447
13	94000001	95000000	0.00139348973754237
13	95000001	96000000	0.00112353317994725
13	96000001	97000000	0.00109283640013475
13	97000001	98000000	0.000738616585681854
13	98000001	99000000	0.00129029032125153
13	99000001	100000000	0.000892464489535399
13	100000001	101000000	0.000558444495003869
13	101000001	102000000	0.000317796834778515
13	102000001	103000000	0.000566369257073225
13	103000001	104000000	0.000622321990032257
13	104000001	105000000	0.000404137279553381
13	105000001	106000000	0.000998773761289859
13	106000001	107000000	0.00107442962323534
13	107000001	108000000	0.000686741501514941
13	108000001	109000000	0.00119421339968826
13	109000001	110000000	0.000856604918714136
13	110000001	111000000	0.000546950621876963
13	111000001	112000000	0.00061334497553183
13	112000001	113000000	0.00105185166097105
13	113000001	114000000	0.000739532831699855
13	114000001	115000000	0.00160445039799792
13	115000001	116000000	0.00124331149034295
13	116000001	117000000	0.00104236078584876
13	117000001	118000000	0.00086463615815744
13	118000001	119000000	0.00070113772761969
13	119000001	120000000	0.000864394557008823
13	120000001	121000000	0.00124106905179232
13	121000001	122000000	0.00213266671136191
13	122000001	123000000	0.0018291206003661
13	123000001	124000000	0.00232908349985863
13	124000001	125000000	0.0017049470227274
13	125000001	126000000	0.00196442990401961
13	126000001	127000000	0.00211338234939299
13	127000001	128000000	0.00242939487036986
13	128000001	129000000	0.00346657447497278
13	129000001	130000000	0.00434540713431162
13	130000001	131000000	0.00504920699350281
13	131000001	132000000	0.00357157770548424
13	132000001	133000000	0.001202589797361
13	133000001	134000000	0.00182273865959085
13	134000001	135000000	0.0020721602001741
13	135000001	136000000	0.00244972706264702
13	136000001	137000000	0.00419807064837699
13	137000001	138000000	0.00136953959453816
13	138000001	139000000	0.000612441854385481
13	139000001	140000000	0.00129802454042239
13	140000001	141000000	0.000939892976960801
13	141000001	142000000	0.000815084901060899
13	142000001	143000000	0.00107088036265905
13	143000001	144000000	0.00168521621168917
13	144000001	145000000	0.00137540567780656
13	145000001	146000000	0.00188256339737676
13	146000001	147000000	0.0017464110344408
13	147000001	148000000	0.00169673264653446
13	148000001	149000000	0.000679446902931454
13	149000001	150000000	0.00138878461589136
13	150000001	151000000	0.00204620258164114
13	151000001	152000000	0.00168238026266334
13	152000001	153000000	0.00102648351368056
13	153000001	154000000	0.00100128471499302
13	154000001	155000000	0.000743490140759127
13	155000001	156000000	0.00091055000244051
13	156000001	157000000	0.000838956614016462
13	157000001	158000000	0.00133648269463578
13	158000001	159000000	0.00089202926905
13	159000001	160000000	0.000671094512788153
13	160000001	161000000	0.000368577129748593
13	161000001	162000000	0.000526489181552806
13	162000001	163000000	0.000573607282474719
13	163000001	164000000	0.000532688000768337
13	164000001	165000000	0.000913441176675769
13	165000001	166000000	0.000899012656237636
13	166000001	167000000	0.00159234030615563
13	167000001	168000000	0.00148414830108348
13	168000001	169000000	0.000933552129828628
13	169000001	170000000	0.000505590781463225
13	170000001	171000000	0.00069705273743073
13	171000001	172000000	0.000833340180963006
13	172000001	173000000	0.00171801258479288
13	173000001	174000000	0.00244769385954797
13	174000001	175000000	0.00397597940633941
13	175000001	176000000	0.00343906589669537
13	176000001	177000000	0.00569204756814718
13	177000001	178000000	0.00576837466519223
13	178000001	179000000	0.005292070132343
13	179000001	180000000	0.00438354238423009
13	180000001	181000000	0.00334214469237012
13	181000001	182000000	0.00416772195669437
13	182000001	183000000	0.00279339447572194
13	183000001	184000000	0.00279327574984632
13	184000001	185000000	0.00438890526533412
13	185000001	186000000	0.0063551503155079
13	186000001	187000000	0.00668382922506522
13	187000001	188000000	0.0098927766008516
13	188000001	189000000	0.0222499481105599
13	189000001	190000000	0.0167816223932326
13	190000001	191000000	0.0151209411119535
13	191000001	192000000	0.0236858038259688
13	192000001	193000000	0.0184247316579107
13	193000001	194000000	0.0188527949895939
13	194000001	195000000	0.0398420812767138
13	195000001	196000000	0.039932641589903
13	196000001	197000000	0.0271893479546242
13	197000001	198000000	0.0227196416207431
13	198000001	199000000	0.00668222686109553
13	199000001	200000000	0.0158948090838853
13	200000001	201000000	0.0076020545198617
13	201000001	202000000	0.0169283070234421
13	202000001	203000000	0.0284081789427734
13	203000001	204000000	0.0261872624072994
13	204000001	205000000	0.0557317683728233
13	205000001	206000000	0.0185008593855238
13	206000001	207000000	0.0203183506064086
13	207000001	208000000	0.0038833566936935
13	208000001	208240759	0
14	1	1000000	0.0656575849443591
14	1000001	2000000	0.0705303669888714
14	2000001	3000000	0.0269783002745162
14	3000001	4000000	0.0651154677810254
14	4000001	5000000	0.0300693001563787
14	5000001	6000000	0.0174551439355557
14	6000001	7000000	0.0248783443532149
14	7000001	8000000	0.0131144909550154
14	8000001	9000000	0.0185287415524411
14	9000001	10000000	0.0235803016165795
14	10000001	11000000	0.0178682634185054
14	11000001	12000000	0.00856539087146831
14	12000001	13000000	0.0125837609938272
14	13000001	14000000	0.0133777763862068
14	14000001	15000000	0.010599669958218
14	15000001	16000000	0.0134990570854442
14	16000001	17000000	0.00557758674106034
14	17000001	18000000	0.00522877203752783
14	18000001	19000000	0.00480397119302427
14	19000001	20000000	0.00878908486080956
14	20000001	21000000	0.00967139145632084
14	21000001	22000000	0.00915837763088949
14	22000001	23000000	0.0110512184586714
14	23000001	24000000	0.0064960186394353
14	24000001	25000000	0.013019154278428
14	25000001	26000000	0.00853643386097998
14	26000001	27000000	0.00931602340793648
14	27000001	28000000	0.00600940625820879
14	28000001	29000000	0.00230126189176801
14	29000001	30000000	0.00147636613708853
14	30000001	31000000	0.00130575146092888
14	31000001	32000000	0.00158307381147479
14	32000001	33000000	0.00434802417311676
14	33000001	34000000	0.00362879699971292
14	34000001	35000000	0.0036075096282252
14	35000001	36000000	0.00342825343268488
14	36000001	37000000	0.00416914861021058
14	37000001	38000000	0.00432872937244288
14	38000001	39000000	0.00148932072791663
14	39000001	40000000	0.00171002914951505
14	40000001	41000000	0.00315234944706353
14	41000001	42000000	0.0024013830139468
14	42000001	43000000	0.00222424732576619
14	43000001	44000000	0.00210319950303353
14	44000001	45000000	0.00158881254787892
14	45000001	46000000	0.00131341960059577
14	46000001	47000000	0.00164303861944766
14	47000001	48000000	0.00114645569820882
14	48000001	49000000	0.00155025066953021
14	49000001	50000000	0.000785313715989405
14	50000001	51000000	0.00117476310518262
14	51000001	52000000	0.000861501333500891
14	52000001	53000000	0.00146691870650048
14	53000001	54000000	0.0023458596967314
14	54000001	55000000	0.00183699143685171
14	55000001	56000000	0.00332811123547361
14	56000001	57000000	0.00337629609794626
14	57000001	58000000	0.0024434107990767
14	58000001	59000000	0.00315459757973919
14	59000001	60000000	0.00149306646807787
14	60000001	61000000	0.00213373932646067
14	61000001	62000000	0.00186626972886625
14	62000001	63000000	0.0016583060203843
14	63000001	64000000	0.00156673189328957
14	64000001	65000000	0.00158489990447603
14	65000001	66000000	0.00123839341959693
14	66000001	67000000	0.00138335687872877
14	67000001	68000000	0.0013477914960602
14	68000001	69000000	0.00162122646007037
14	69000001	70000000	0.00212494946504299
14	70000001	71000000	0.00210331577337529
14	71000001	72000000	0.00429062291043279
14	72000001	73000000	0.00455832691326199
14	73000001	74000000	0.00772495931040556
14	74000001	75000000	0.00362868474177792
14	75000001	76000000	0.00335391037498092
14	76000001	77000000	0.00381659360442119
14	77000001	78000000	0.00342861019078886
14	78000001	79000000	0.00387450775761151
14	79000001	80000000	0.00342309728243255
14	80000001	81000000	0.00765661863159779
14	81000001	82000000	0.0049059418792627
14	82000001	83000000	0.00189562940116054
14	83000001	84000000	0.00221937715984642
14	84000001	85000000	0.00161117862825051
14	85000001	86000000	0.00259977385231962
14	86000001	87000000	0.00338066225808779
14	87000001	88000000	0.00563461427384396
14	88000001	89000000	0.00815191840092793
14	89000001	90000000	0.00482796479326212
14	90000001	91000000	0.00476346883202333
14	91000001	92000000	0.00245761008516191
14	92000001	93000000	0.00165306172458654
14	93000001	94000000	0.00194361309314427
14	94000001	95000000	0.00240921066957437
14	95000001	96000000	0.00262730394922015
14	96000001	97000000	0.00251530244941933
14	97000001	98000000	0.00512187001007657
14	98000001	99000000	0.00625694278649642
14	99000001	100000000	0.0044956768092281
14	100000001	101000000	0.0038188136478374
14	101000001	102000000	0.00573609146002682
14	102000001	103000000	0.00666350915187119
14	103000001	104000000	0.0051035384459101
14	104000001	105000000	0.00413075295284272
14	105000001	106000000	0.0047330833129054
14	106000001	107000000	0.00597849084088844
14	107000001	108000000	0.00614096348308801
14	108000001	109000000	0.00709138043887645
14	109000001	110000000	0.00497763829236823
14	110000001	111000000	0.00763755762655074
14	111000001	112000000	0.0059048484506474
14	112000001	113000000	0.0054785071430181
14	113000001	114000000	0.0059211435060509
14	114000001	115000000	0.00440876073554148
14	115000001	116000000	0.00270976411694018
14	116000001	117000000	0.00326548857680297
14	117000001	118000000	0.00251083617358
14	118000001	119000000	0.00251944844324125
14	119000001	120000000	0.00499302506948696
14	120000001	121000000	0.00954387562790064
14	121000001	122000000	0.0100487405128392
14	122000001	123000000	0.0201213141722146
14	123000001	124000000	0.0190274698241318
14	124000001	125000000	0.0102471412073698
14	125000001	126000000	0.0192483734799775
14	126000001	127000000	0.0236610580553901
14	127000001	128000000	0.0225466058844297
14	128000001	129000000	0.0191892955537258
14	129000001	130000000	0.0332858003470541
14	130000001	131000000	0.0486139506109567
14	131000001	132000000	0.0436094554623703
14	132000001	133000000	0.0522181395915151
14	133000001	134000000	0.0273933645119636
14	134000001	135000000	0.0325794298582984
14	135000001	136000000	0.0183336846232175
14	136000001	137000000	0.0376573546127774
14	137000001	138000000	0.016836449701974
14	138000001	139000000	0.0171121510164582
14	139000001	140000000	0.00610954406190025
14	140000001	141000000	0.0065065914881767
14	141000001	141719266	0
15	1	1000000	0.00746986292523971
15	1000001	2000000	0.00635979448770021
15	2000001	3000000	0.00815641186978225
15	3000001	4000000	0.00567352556330688
15	4000001	5000000	0.00398489404744375
15	5000001	6000000	0.00485487302996786
15	6000001	7000000	0.00764257683905799
15	7000001	8000000	0.00658671330025383
15	8000001	9000000	0.00465869857826431
15	9000001	10000000	0.0076355101820829
15	10000001	11000000	0.00408186127822894
15	11000001	12000000	0.00337263649353707
15	12000001	13000000	0.00330199784942782
15	13000001	14000000	0.00335700192463863
15	14000001	15000000	0.00791263024651553
15	15000001	16000000	0.0111749249751869
15	16000001	17000000	0.0291063148978087
15	17000001	18000000	0.0209379422085483
15	18000001	19000000	0.0256743033676719
15	19000001	20000000	0.00923846880189257
15	20000001	21000000	0.0140571433435098
15	21000001	22000000	0.00650483800651658
15	22000001	23000000	0.00730279710716768
15	23000001	24000000	0.0222410565261869
15	24000001	25000000	0.0225407456841075
15	25000001	26000000	0.00842444993440515
15	26000001	27000000	0.0178098585287852
15	27000001	28000000	0.00987544446780424
15	28000001	29000000	0.023859712844454
15	29000001	30000000	0.0446527349116086
15	30000001	31000000	0.0238092668625436
15	31000001	32000000	0.00980334976263511
15	32000001	33000000	0.0207949768809719
15	33000001	34000000	0.00464912522550539
15	34000001	35000000	0.00641108746360742
15	35000001	36000000	0.00330042548287323
15	36000001	37000000	0.00237609897874794
15	37000001	38000000	0.00249785477315109
15	38000001	39000000	0.00391095837273106
15	39000001	40000000	0.00325836858650637
15	40000001	41000000	0.00193909757928246
15	41000001	42000000	0.00610152865495746
15	42000001	43000000	0.00869843640754746
15	43000001	44000000	0.0153174953606009
15	44000001	45000000	0.0152326882084755
15	45000001	46000000	0.00844271867249624
15	46000001	47000000	0.00916982438282203
15	47000001	48000000	0.0115178084208666
15	48000001	49000000	0.00646302326652252
15	49000001	50000000	0.00510401955007317
15	50000001	51000000	0.00281037365950063
15	51000001	52000000	0.00487127248921208
15	52000001	53000000	0.00336267139547096
15	53000001	54000000	0.00499853940258604
15	54000001	55000000	0.00452397962962741
15	55000001	56000000	0.00285450553896011
15	56000001	57000000	0.00398031223787665
15	57000001	58000000	0.00662261310226322
15	58000001	59000000	0.00233395490553201
15	59000001	60000000	0.00155605020174957
15	60000001	61000000	0.00150012598199341
15	61000001	62000000	0.00141545710136421
15	62000001	63000000	0.00147753605032182
15	63000001	64000000	0.00105064790962582
15	64000001	65000000	0.00265189036666432
15	65000001	66000000	0.00205508902889905
15	66000001	67000000	0.00157623910046366
15	67000001	68000000	0.000933949633979531
[truncated: 273 more rows]
