# Supplementary material for: Genetic variation in recombination rate in the pig
Source: Genet Sel Evol. 2021 Jun 25;53:54. doi: 10.1186/s12711-021-00643-0 (PMC8235837; doi:10.1186/s12711-021-00643-0)
Supplement: Supplementary file 4 — Additional file 4: Table S3. Sex-averaged map of the landscape of pig recombination rate in 1-Mb windows. [file 12711_2021_643_MOESM4_ESM.csv]

chr	window_start	window_end	recombination_rate
1	1	1000000	0.00915413836990623
1	1000001	2000000	0.00949592412885105
1	2000001	3000000	0.00680629365645659
1	3000001	4000000	0.011100437726761
1	4000001	5000000	0.0150279260068435
1	5000001	6000000	0.0303140259035342
1	6000001	7000000	0.0224186742120807
1	7000001	8000000	0.0146105051179089
1	8000001	9000000	0.0203442683834226
1	9000001	10000000	0.0138500727004944
1	10000001	11000000	0.0132561467515377
1	11000001	12000000	0.0251943848217475
1	12000001	13000000	0.022846698191031
1	13000001	14000000	0.0350367771571947
1	14000001	15000000	0.0236243716989033
1	15000001	16000000	0.0190586910322212
1	16000001	17000000	0.0146214389486753
1	17000001	18000000	0.0135084147397497
1	18000001	19000000	0.00910143950386673
1	19000001	20000000	0.00686347384217226
1	20000001	21000000	0.016815270645015
1	21000001	22000000	0.0117815824194208
1	22000001	23000000	0.00345182118679227
1	23000001	24000000	0.0038808619382809
1	24000001	25000000	0.00617184323661057
1	25000001	26000000	0.013986766249728
1	26000001	27000000	0.0122349672675214
1	27000001	28000000	0.00837139461506372
1	28000001	29000000	0.0123146180153581
1	29000001	30000000	0.0164685883546156
1	30000001	31000000	0.011414974400675
1	31000001	32000000	0.0104123724891678
1	32000001	33000000	0.0121323532244692
1	33000001	34000000	0.00504439811254986
1	34000001	35000000	0.00583384512386173
1	35000001	36000000	0.00477574249158452
1	36000001	37000000	0.00526228703631458
1	37000001	38000000	0.00447723331152016
1	38000001	39000000	0.00420500305563894
1	39000001	40000000	0.00261057840170248
1	40000001	41000000	0.00313508057158122
1	41000001	42000000	0.00400031029750909
1	42000001	43000000	0.00431109986330183
1	43000001	44000000	0.00332891700611513
1	44000001	45000000	0.00314870761171104
1	45000001	46000000	0.00261955509210838
1	46000001	47000000	0.00258935692997909
1	47000001	48000000	0.00291716937689521
1	48000001	49000000	0.00344415930460233
1	49000001	50000000	0.00328359724803667
1	50000001	51000000	0.00455979635483751
1	51000001	52000000	0.0052135558596541
1	52000001	53000000	0.0043545251230348
1	53000001	54000000	0.00404931645908582
1	54000001	55000000	0.00350483941172482
1	55000001	56000000	0.00542681022543909
1	56000001	57000000	0.00495077807642607
1	57000001	58000000	0.00469087511031109
1	58000001	59000000	0.00271756517437495
1	59000001	60000000	0.00252578154613521
1	60000001	61000000	0.00186712915472143
1	61000001	62000000	0.00185980708069485
1	62000001	63000000	0.00194360678662374
1	63000001	64000000	0.00175655194691833
1	64000001	65000000	0.00291279091412229
1	65000001	66000000	0.00308915734152833
1	66000001	67000000	0.00244549703125283
1	67000001	68000000	0.00198367508823009
1	68000001	69000000	0.00175339778591157
1	69000001	70000000	0.00197972606178868
1	70000001	71000000	0.00324769320904099
1	71000001	72000000	0.00324791397512116
1	72000001	73000000	0.00251541944221501
1	73000001	74000000	0.00295570917256098
1	74000001	75000000	0.00246135505254236
1	75000001	76000000	0.00207405674578226
1	76000001	77000000	0.00278544150378074
1	77000001	78000000	0.00232065730668385
1	78000001	79000000	0.00163678797264524
1	79000001	80000000	0.00151136826512715
1	80000001	81000000	0.00141441306628892
1	81000001	82000000	0.00123212462291666
1	82000001	83000000	0.00130214295307754
1	83000001	84000000	0.00145853235694815
1	84000001	85000000	0.0017613704641957
1	85000001	86000000	0.00159766885986539
1	86000001	87000000	0.000989407093182603
1	87000001	88000000	0.00116986115406452
1	88000001	89000000	0.00110452332586525
1	89000001	90000000	0.00102293172404072
1	90000001	91000000	0.0011912218846339
1	91000001	92000000	0.000929960059774777
1	92000001	93000000	0.000418370852104785
1	93000001	94000000	0.00253774159139741
1	94000001	95000000	0.00209451249371618
1	95000001	96000000	0.00297507430664975
1	96000001	97000000	0.00443161998211888
1	97000001	98000000	0.00321547274428841
1	98000001	99000000	0.00308488906668048
1	99000001	100000000	0.00216349808625212
1	100000001	101000000	0.00156096809045096
1	101000001	102000000	0.00240340024917952
1	102000001	103000000	0.00227023752413562
1	103000001	104000000	0.00304309385707917
1	104000001	105000000	0.00297014988317434
1	105000001	106000000	0.00304579323343741
1	106000001	107000000	0.00196602780112354
1	107000001	108000000	0.0029166119029149
1	108000001	109000000	0.00604172810807835
1	109000001	110000000	0.00516903259248654
1	110000001	111000000	0.00248884432893376
1	111000001	112000000	0.00325152233678835
1	112000001	113000000	0.00223506957645986
1	113000001	114000000	0.00342599057382641
1	114000001	115000000	0.000861718884435625
1	115000001	116000000	0.00124953325374795
1	116000001	117000000	0.00178665194614763
1	117000001	118000000	0.00134647301880189
1	118000001	119000000	0.00192299707090655
1	119000001	120000000	0.00196425915387713
1	120000001	121000000	0.001749477200854
1	121000001	122000000	0.00142044532315067
1	122000001	123000000	0.00239964137836858
1	123000001	124000000	0.00218100947713861
1	124000001	125000000	0.00201360260931131
1	125000001	126000000	0.00170914342078295
1	126000001	127000000	0.00236543156988515
1	127000001	128000000	0.00195641020136095
1	128000001	129000000	0.00336255394223406
1	129000001	130000000	0.00200699400843569
1	130000001	131000000	0.00197680575807158
1	131000001	132000000	0.00182836950250768
1	132000001	133000000	0.00162661484542023
1	133000001	134000000	0.00136038949974192
1	134000001	135000000	0.00112353417871901
1	135000001	136000000	0.00119031527016632
1	136000001	137000000	0.00249705326620715
1	137000001	138000000	0.00190924700060719
1	138000001	139000000	0.00316514849356586
1	139000001	140000000	0.00267094980001084
1	140000001	141000000	0.00225575738965394
1	141000001	142000000	0.00309760992945912
1	142000001	143000000	0.00295842533000123
1	143000001	144000000	0.00227414004315776
1	144000001	145000000	0.00414988921387629
1	145000001	146000000	0.00340940915740579
1	146000001	147000000	0.0049882626372004
1	147000001	148000000	0.00316473253326118
1	148000001	149000000	0.00169694298184167
1	149000001	150000000	0.00145243315143059
1	150000001	151000000	0.000675653315940001
1	151000001	152000000	0.00132136689360661
1	152000001	153000000	0.00110913496133965
1	153000001	154000000	0.00133326801488598
1	154000001	155000000	0.00130292750167711
1	155000001	156000000	0.00138024975725206
1	156000001	157000000	0.0015622392928457
1	157000001	158000000	0.00253342358676042
1	158000001	159000000	0.00223057579920691
1	159000001	160000000	0.00212465784908874
1	160000001	161000000	0.00300956471939462
1	161000001	162000000	0.00392642675917811
1	162000001	163000000	0.00367036299186574
1	163000001	164000000	0.00521800295955918
1	164000001	165000000	0.00315709860062121
1	165000001	166000000	0.00315885054801802
1	166000001	167000000	0.00425968608273579
1	167000001	168000000	0.00397077037528214
1	168000001	169000000	0.00154970962050122
1	169000001	170000000	0.00106108802400689
1	170000001	171000000	0.00142292043253418
1	171000001	172000000	0.000747504771947306
1	172000001	173000000	0.000851799499627752
1	173000001	174000000	0.000966783170323227
1	174000001	175000000	0.000937483597574212
1	175000001	176000000	0.00110969219856534
1	176000001	177000000	0.00116630973190293
1	177000001	178000000	0.00117708516309321
1	178000001	179000000	0.00194528859583174
1	179000001	180000000	0.00162747869725001
1	180000001	181000000	0.00225905894107709
1	181000001	182000000	0.00198908178420715
1	182000001	183000000	0.00251140477815563
1	183000001	184000000	0.00309178976462196
1	184000001	185000000	0.00425438832813626
1	185000001	186000000	0.0023666470165354
1	186000001	187000000	0.00262777905454089
1	187000001	188000000	0.00201142454235918
1	188000001	189000000	0.00134300495226084
1	189000001	190000000	0.00155120124606508
1	190000001	191000000	0.00220568714575687
1	191000001	192000000	0.00264808002852513
1	192000001	193000000	0.00166097388884425
1	193000001	194000000	0.00142964324563296
1	194000001	195000000	0.00103856951356364
1	195000001	196000000	0.0011392784684275
1	196000001	197000000	0.00161931936787708
1	197000001	198000000	0.00105530591924274
1	198000001	199000000	0.00111920613576855
1	199000001	200000000	0.000844615698403342
1	200000001	201000000	0.00149288190780252
1	201000001	202000000	0.00270825721320604
1	202000001	203000000	0.00267636185025626
1	203000001	204000000	0.00172132345809381
1	204000001	205000000	0.0022945947921506
1	205000001	206000000	0.00268290969407616
1	206000001	207000000	0.00256247063154711
1	207000001	208000000	0.00318498947290895
1	208000001	209000000	0.00219318808945439
1	209000001	210000000	0.000912786537385935
1	210000001	211000000	0.00110118634034533
1	211000001	212000000	0.00150674981775884
1	212000001	213000000	0.00186005910750033
1	213000001	214000000	0.00206809333692694
1	214000001	215000000	0.00142511728488425
1	215000001	216000000	0.00199090846591419
1	216000001	217000000	0.00267239922558496
1	217000001	218000000	0.0018024774444712
1	218000001	219000000	0.0029642375004637
1	219000001	220000000	0.00319898677719688
1	220000001	221000000	0.00407463781077816
1	221000001	222000000	0.00554373837347794
1	222000001	223000000	0.00377636953773149
1	223000001	224000000	0.00230803396974797
1	224000001	225000000	0.00203040692798168
1	225000001	226000000	0.00155883667708242
1	226000001	227000000	0.00221478286108592
1	227000001	228000000	0.00222654007352184
1	228000001	229000000	0.00432607791542862
1	229000001	230000000	0.00425961558544529
1	230000001	231000000	0.00316057620882516
1	231000001	232000000	0.00306264368454625
1	232000001	233000000	0.00226183867412069
1	233000001	234000000	0.00333562562459805
1	234000001	235000000	0.00337937885714725
1	235000001	236000000	0.00424730874024052
1	236000001	237000000	0.00456337723740312
1	237000001	238000000	0.00421203147928532
1	238000001	239000000	0.00707836115324056
1	239000001	240000000	0.00974830917937186
1	240000001	241000000	0.00340919225304011
1	241000001	242000000	0.00359156234728518
1	242000001	243000000	0.00292397518051479
1	243000001	244000000	0.00200580467759134
1	244000001	245000000	0.00290394214860045
1	245000001	246000000	0.00403580537398972
1	246000001	247000000	0.00859488230288522
1	247000001	248000000	0.0112004409449332
1	248000001	249000000	0.00506267445024195
1	249000001	250000000	0.0123136675793052
1	250000001	251000000	0.0124098648126064
1	251000001	252000000	0.0113274858617644
1	252000001	253000000	0.0113155133040395
1	253000001	254000000	0.0244325530328401
1	254000001	255000000	0.0132707004603585
1	255000001	256000000	0.00990763216691112
1	256000001	257000000	0.0146532462369058
1	257000001	258000000	0.0121958319047767
1	258000001	259000000	0.0210058847459187
1	259000001	260000000	0.0130790363687226
1	260000001	261000000	0.0135317236658288
1	261000001	262000000	0.0129988183497016
1	262000001	263000000	0.00520643789274486
1	263000001	264000000	0.0113167922722061
1	264000001	265000000	0.0169794449772021
1	265000001	266000000	0.0143623966691623
1	266000001	267000000	0.0212995026388406
1	267000001	268000000	0.0272420461919984
1	268000001	269000000	0.0260470923702152
1	269000001	270000000	0.0367383160099352
1	270000001	271000000	0.0194919133682415
1	271000001	272000000	0.0236894149686561
1	272000001	273000000	0.0236062192671981
1	273000001	274000000	0.00460519012477093
1	274000001	274287862	0
2	1	1000000	0.00106748445469144
2	1000001	2000000	0.0222989378886553
2	2000001	3000000	0.0354376990327299
2	3000001	4000000	0.0264093114237639
2	4000001	5000000	0.0179319642928395
2	5000001	6000000	0.0165878012783352
2	6000001	7000000	0.0293183915805336
2	7000001	8000000	0.0246852076783349
2	8000001	9000000	0.0298675869210292
2	9000001	10000000	0.0196123932125738
2	10000001	11000000	0.016395881764873
2	11000001	12000000	0.0194912229039189
2	12000001	13000000	0.0261312255055519
2	13000001	14000000	0.0286203759542843
2	14000001	15000000	0.0102877704013538
2	15000001	16000000	0.0220980552305709
2	16000001	17000000	0.0334219423325916
2	17000001	18000000	0.0150145833067295
2	18000001	19000000	0.00633554258190021
2	19000001	20000000	0.0135859928987804
2	20000001	21000000	0.0107784029073584
2	21000001	22000000	0.004745156803966
2	22000001	23000000	0.010605484234719
2	23000001	24000000	0.0111188722137827
2	24000001	25000000	0.016385823691031
2	25000001	26000000	0.0140094440390212
2	26000001	27000000	0.00829313794339397
2	27000001	28000000	0.0102691744935719
2	28000001	29000000	0.0055275381668219
2	29000001	30000000	0.00457347235889302
2	30000001	31000000	0.00448815676883739
2	31000001	32000000	0.00542424696401627
2	32000001	33000000	0.00349097297644004
2	33000001	34000000	0.00244050532173057
2	34000001	35000000	0.00223327733831787
2	35000001	36000000	0.00367474794335053
2	36000001	37000000	0.00439210444262437
2	37000001	38000000	0.004501941996699
2	38000001	39000000	0.013846800225985
2	39000001	40000000	0.00749219427629657
2	40000001	41000000	0.00563542870692976
2	41000001	42000000	0.00395005085253211
2	42000001	43000000	0.00692849257791446
2	43000001	44000000	0.00331802151597641
2	44000001	45000000	0.00420466601815983
2	45000001	46000000	0.00436243823301357
2	46000001	47000000	0.00444782328590928
2	47000001	48000000	0.00395652775559685
2	48000001	49000000	0.00179936057125388
2	49000001	50000000	0.00124845800808045
2	50000001	51000000	0.00136969184122342
2	51000001	52000000	0.00166228568328859
2	52000001	53000000	0.00329807619658637
2	53000001	54000000	0.00185605048029081
2	54000001	55000000	0.000719185931588005
2	55000001	56000000	0.00136468811289771
2	56000001	57000000	0.00167749570720958
2	57000001	58000000	0.00184627030345862
2	58000001	59000000	0.0016650711543494
2	59000001	60000000	0.00248954625375405
2	60000001	61000000	0.00152736951230877
2	61000001	62000000	0.00146882079425725
2	62000001	63000000	0.00126228788178985
2	63000001	64000000	0.00278674779928154
2	64000001	65000000	0.00273081111800389
2	65000001	66000000	0.00229965797440827
2	66000001	67000000	0.00229910787443728
2	67000001	68000000	0.00383196659859162
2	68000001	69000000	0.00277423118943141
2	69000001	70000000	0.003050455112513
2	70000001	71000000	0.00227631997977056
2	71000001	72000000	0.00315941537585103
2	72000001	73000000	0.00208445887330906
2	73000001	74000000	0.00140567137924807
2	74000001	75000000	0.0026504548134595
2	75000001	76000000	0.00261811008469227
2	76000001	77000000	0.001816893749629
2	77000001	78000000	0.00339978709582064
2	78000001	79000000	0.00352743405327478
2	79000001	80000000	0.00325586091667943
2	80000001	81000000	0.00407508781316937
2	81000001	82000000	0.00498198828835524
2	82000001	83000000	0.0044382886346181
2	83000001	84000000	0.0031437469864048
2	84000001	85000000	0.00647419126541969
2	85000001	86000000	0.00340282512254113
2	86000001	87000000	0.00454634682037758
2	87000001	88000000	0.004094596245975
2	88000001	89000000	0.00334929510968364
2	89000001	90000000	0.00233348166345637
2	90000001	91000000	0.00301354670738145
2	91000001	92000000	0.00260728361258985
2	92000001	93000000	0.00154897023470168
2	93000001	94000000	0.00187693052373742
2	94000001	95000000	0.00183184746372016
2	95000001	96000000	0.00197128406010395
2	96000001	97000000	0.00182172134585475
2	97000001	98000000	0.00267139865994965
2	98000001	99000000	0.00266449402404284
2	99000001	100000000	0.00309580932428265
2	100000001	101000000	0.00453303832826823
2	101000001	102000000	0.00239335422342143
2	102000001	103000000	0.00358010355604137
2	103000001	104000000	0.00212016270593249
2	104000001	105000000	0.00262678183603073
2	105000001	106000000	0.00311126168392786
2	106000001	107000000	0.00240501812455215
2	107000001	108000000	0.0027023290335263
2	108000001	109000000	0.00175473974473702
2	109000001	110000000	0.00130739029884568
2	110000001	111000000	0.00155117563931961
2	111000001	112000000	0.00525930569152188
2	112000001	113000000	0.0044354236768456
2	113000001	114000000	0.0052027434237491
2	114000001	115000000	0.00421932520941663
2	115000001	116000000	0.00719017402618488
2	116000001	117000000	0.00830927240720499
2	117000001	118000000	0.00761697717889291
2	118000001	119000000	0.00688915295472233
2	119000001	120000000	0.0124282698535373
2	120000001	121000000	0.00572627823144556
2	121000001	122000000	0.0048378558938208
2	122000001	123000000	0.00883213944531034
2	123000001	124000000	0.00609819001249815
2	124000001	125000000	0.00857343484497596
2	125000001	126000000	0.0172573554374264
2	126000001	127000000	0.0201849595249071
2	127000001	128000000	0.0292723256004173
2	128000001	129000000	0.0232882646729018
2	129000001	130000000	0.0144501059751543
2	130000001	131000000	0.0145729357474867
2	131000001	132000000	0.0118957214026222
2	132000001	133000000	0.0082166032941972
2	133000001	134000000	0.0100188196540552
2	134000001	135000000	0.0173142539821919
2	135000001	136000000	0.0189404055149238
2	136000001	137000000	0.0243669659096766
2	137000001	138000000	0.0223051661732688
2	138000001	139000000	0.0192724031560166
2	139000001	140000000	0.00972825864676458
2	140000001	141000000	0.0173645558183168
2	141000001	142000000	0.0157752809119427
2	142000001	143000000	0.0275967040619747
2	143000001	144000000	0.0317059196768331
2	144000001	145000000	0.0126699421675085
2	145000001	146000000	0.0165616966242094
2	146000001	147000000	0.0160001904682178
2	147000001	148000000	0.0184176506928909
2	148000001	149000000	0.0130010983916696
2	149000001	150000000	0.0129369242012732
2	150000001	151000000	0.00568185817745012
2	151000001	151917421	0
3	1	1000000	0.0149301106507371
3	1000001	2000000	0.0225562158355822
3	2000001	3000000	0.0391286077903852
3	3000001	4000000	0.0214762720068858
3	4000001	5000000	0.0536992316093432
3	5000001	6000000	0.0185996173052278
3	6000001	7000000	0.00582010144780568
3	7000001	8000000	0.0132699287163544
3	8000001	9000000	0.0185075571197506
3	9000001	10000000	0.0103034398541119
3	10000001	11000000	0.026877015851014
3	11000001	12000000	0.0253633220256611
3	12000001	13000000	0.016980513218373
3	13000001	14000000	0.0313779625891218
3	14000001	15000000	0.0479646053143032
3	15000001	16000000	0.0234946936562869
3	16000001	17000000	0.0170789082272033
3	17000001	18000000	0.0149005966781192
3	18000001	19000000	0.0146140406765969
3	19000001	20000000	0.0206557094816644
3	20000001	21000000	0.00923987125084632
3	21000001	22000000	0.0085464708860799
3	22000001	23000000	0.00503324486423631
3	23000001	24000000	0.00392191590983911
3	24000001	25000000	0.0089639832302609
3	25000001	26000000	0.00520239235086162
3	26000001	27000000	0.00855526746940851
3	27000001	28000000	0.00664595048849727
3	28000001	29000000	0.00536304035462445
3	29000001	30000000	0.00599747951362099
3	30000001	31000000	0.00348043944225153
3	31000001	32000000	0.00429255646903936
3	32000001	33000000	0.00535692881312073
3	33000001	34000000	0.0106092478847697
3	34000001	35000000	0.00601443949584147
3	35000001	36000000	0.00635267388252836
3	36000001	37000000	0.00236543134035369
3	37000001	38000000	0.0014799157870659
3	38000001	39000000	0.000696215177088058
3	39000001	40000000	0.00112913672570865
3	40000001	41000000	0.000365608084024214
3	41000001	42000000	0.00150372988054211
3	42000001	43000000	0.00140273098314484
3	43000001	44000000	0.00285753583173668
3	44000001	45000000	0.00352531746040901
3	45000001	46000000	0.00417860459989359
3	46000001	47000000	0.00481988879356842
3	47000001	48000000	0.00460873496398959
3	48000001	49000000	0.00634581727305763
3	49000001	50000000	0.00279495942242729
3	50000001	51000000	0.00273394212017571
3	51000001	52000000	0.00411685863104664
3	52000001	53000000	0.00469485890910768
3	53000001	54000000	0.00420639495836577
3	54000001	55000000	0.00351702194880873
3	55000001	56000000	0.00374006187504723
3	56000001	57000000	0.00441886169750673
3	57000001	58000000	0.00480814790475805
3	58000001	59000000	0.00461646562630803
3	59000001	60000000	0.00352454109025619
3	60000001	61000000	0.00162445344751006
3	61000001	62000000	0.00262491769032103
3	62000001	63000000	0.00457805987608424
3	63000001	64000000	0.00394673794851313
3	64000001	65000000	0.00289352592632463
3	65000001	66000000	0.002587378789863
3	66000001	67000000	0.00321746141168139
3	67000001	68000000	0.00697451107556661
3	68000001	69000000	0.00494746063729107
3	69000001	70000000	0.00643552810871114
3	70000001	71000000	0.00599875313019705
3	71000001	72000000	0.00496830824453935
3	72000001	73000000	0.00891442991356396
3	73000001	74000000	0.00798032971280092
3	74000001	75000000	0.00610522039046991
3	75000001	76000000	0.00396331493629565
3	76000001	77000000	0.00416711606622192
3	77000001	78000000	0.00179481023187883
3	78000001	79000000	0.00307668831126546
3	79000001	80000000	0.00145922859159723
3	80000001	81000000	0.00333290014615681
3	81000001	82000000	0.00209909627286265
3	82000001	83000000	0.00215635343873781
3	83000001	84000000	0.0026146131931936
3	84000001	85000000	0.00335677023046695
3	85000001	86000000	0.00316509556013955
3	86000001	87000000	0.00229323741224779
3	87000001	88000000	0.00170743158285122
3	88000001	89000000	0.00262323566187276
3	89000001	90000000	0.00302019550966553
3	90000001	91000000	0.00531092986540236
3	91000001	92000000	0.00387964153194842
3	92000001	93000000	0.00775165026845468
3	93000001	94000000	0.0124947135634559
3	94000001	95000000	0.00657960441876161
3	95000001	96000000	0.0062463020225307
3	96000001	97000000	0.00908693430084935
3	97000001	98000000	0.00688305493210538
3	98000001	99000000	0.00428564526148593
3	99000001	100000000	0.00554112088014632
3	100000001	101000000	0.00399204587271218
3	101000001	102000000	0.00541162889298285
3	102000001	103000000	0.00644917225989352
3	103000001	104000000	0.00586464861782133
3	104000001	105000000	0.00569009308324283
3	105000001	106000000	0.0103140344169682
3	106000001	107000000	0.00539103054074855
3	107000001	108000000	0.0170262534902755
3	108000001	109000000	0.0130963604059329
3	109000001	110000000	0.0206510750678345
3	110000001	111000000	0.0158656060643179
3	111000001	112000000	0.0222918060599857
3	112000001	113000000	0.0157948117572486
3	113000001	114000000	0.0135684494995722
3	114000001	115000000	0.0139147986477928
3	115000001	116000000	0.0140433815151475
3	116000001	117000000	0.0225576345528195
3	117000001	118000000	0.0206909881459271
3	118000001	119000000	0.0125905051383878
3	119000001	120000000	0.0196237795488247
3	120000001	121000000	0.0343690740347933
3	121000001	122000000	0.0175984008892507
3	122000001	123000000	0.0147119717418079
3	123000001	124000000	0.0282772504620469
3	124000001	125000000	0.0352874934358629
3	125000001	126000000	0.0184765513477099
3	126000001	127000000	0.0175583836505944
3	127000001	128000000	0.0124388986339728
3	128000001	129000000	0.00832609823722454
3	129000001	130000000	0.00698655041756974
3	130000001	131000000	0.00642256660673061
3	131000001	132000000	0.00638737771691586
3	132000001	132700427	0
4	1	1000000	0.0077876671947851
4	1000001	2000000	0.014845309006126
4	2000001	3000000	0.0200308463618529
4	3000001	4000000	0.0175809180159671
4	4000001	5000000	0.016222579600043
4	5000001	6000000	0.0229846836095117
4	6000001	7000000	0.0395735514904809
4	7000001	8000000	0.0348834783500164
4	8000001	9000000	0.0327241880507752
4	9000001	10000000	0.0206078738204531
4	10000001	11000000	0.0213397761591239
4	11000001	12000000	0.0274565083925464
4	12000001	13000000	0.0118284533294295
4	13000001	14000000	0.0175250589275718
4	14000001	15000000	0.0226000505234875
4	15000001	16000000	0.0156565830464535
4	16000001	17000000	0.01436616918338
4	17000001	18000000	0.0174270890030976
4	18000001	19000000	0.0161535464616672
4	19000001	20000000	0.0169833537723747
4	20000001	21000000	0.00922219043440092
4	21000001	22000000	0.0144357601272593
4	22000001	23000000	0.00704830226445821
4	23000001	24000000	0.00279084289644149
4	24000001	25000000	0.00183488379007284
4	25000001	26000000	0.00356940704316373
4	26000001	27000000	0.00385591091185838
4	27000001	28000000	0.00448869891684015
4	28000001	29000000	0.00387660333986932
4	29000001	30000000	0.00523631470437836
4	30000001	31000000	0.00547194822607738
4	31000001	32000000	0.00627018362393389
4	32000001	33000000	0.00504331516177625
4	33000001	34000000	0.00748838862803992
4	34000001	35000000	0.00800733693170906
4	35000001	36000000	0.00685312514735696
4	36000001	37000000	0.00232241136210507
4	37000001	38000000	0.0044266214236321
4	38000001	39000000	0.00848300396106745
4	39000001	40000000	0.00656073750978485
4	40000001	41000000	0.00430793307581637
4	41000001	42000000	0.00239391021389557
4	42000001	43000000	0.0030821231183289
4	43000001	44000000	0.00273523373790776
4	44000001	45000000	0.00109463541805809
4	45000001	46000000	0.00141818426100322
4	46000001	47000000	0.00130027668987278
4	47000001	48000000	0.00113301021525061
4	48000001	49000000	0.00105076631613853
4	49000001	50000000	0.00166011287837291
4	50000001	51000000	0.0015464105799047
4	51000001	52000000	0.00176652946963476
4	52000001	53000000	0.000943963859481997
4	53000001	54000000	0.00134673212427451
4	54000001	55000000	0.00330282331427211
4	55000001	56000000	0.00504110488582941
4	56000001	57000000	0.00318751217976103
4	57000001	58000000	0.00232755518047519
4	58000001	59000000	0.00383523839074193
4	59000001	60000000	0.00259290704723792
4	60000001	61000000	0.00372789045320264
4	61000001	62000000	0.00464301504691845
4	62000001	63000000	0.00468107411224296
4	63000001	64000000	0.0049003608327752
4	64000001	65000000	0.00411831467219715
4	65000001	66000000	0.00364057154628592
4	66000001	67000000	0.00253740580820781
4	67000001	68000000	0.00219603975241154
4	68000001	69000000	0.00308309262151568
4	69000001	70000000	0.00621937352491282
4	70000001	71000000	0.00536965608482593
4	71000001	72000000	0.00735920343805537
4	72000001	73000000	0.00661219371418859
4	73000001	74000000	0.00741436845463086
4	74000001	75000000	0.00977232333578141
4	75000001	76000000	0.00785232997837584
4	76000001	77000000	0.00631088530643192
4	77000001	78000000	0.00559543510739207
4	78000001	79000000	0.0067980895196617
4	79000001	80000000	0.00260043228325796
4	80000001	81000000	0.00315583613343411
4	81000001	82000000	0.00305308793932614
4	82000001	83000000	0.0039233671627919
4	83000001	84000000	0.00561363948954188
4	84000001	85000000	0.00872873709061848
4	85000001	86000000	0.00548603142422991
4	86000001	87000000	0.00566053620392765
4	87000001	88000000	0.00562372944882985
4	88000001	89000000	0.0075457633298805
4	89000001	90000000	0.00846556168489793
4	90000001	91000000	0.00651048230891519
4	91000001	92000000	0.00750440113194233
4	92000001	93000000	0.00766419808851216
4	93000001	94000000	0.00723660273959482
4	94000001	95000000	0.00851282516826885
4	95000001	96000000	0.00982929665640577
4	96000001	97000000	0.00598381855414135
4	97000001	98000000	0.00407429289871471
4	98000001	99000000	0.0057693384297561
4	99000001	100000000	0.00556516258166775
4	100000001	101000000	0.007671346155189
4	101000001	102000000	0.00814470308640535
4	102000001	103000000	0.0138672394756914
4	103000001	104000000	0.0196895749042483
4	104000001	105000000	0.0108353316518119
4	105000001	106000000	0.0116883381489716
4	106000001	107000000	0.0139392541246872
4	107000001	108000000	0.0216366416436251
4	108000001	109000000	0.0278984697599167
4	109000001	110000000	0.0150907287286423
4	110000001	111000000	0.0167884292717641
4	111000001	112000000	0.0149318957133917
4	112000001	113000000	0.0135873282354772
4	113000001	114000000	0.00981470883605949
4	114000001	115000000	0.0137884240174698
4	115000001	116000000	0.0127949152834905
4	116000001	117000000	0.0228765826429285
4	117000001	118000000	0.018456260157581
4	118000001	119000000	0.0250366569174942
4	119000001	120000000	0.018759193904531
4	120000001	121000000	0.0293335984937705
4	121000001	122000000	0.0167273138080221
4	122000001	123000000	0.0179563977766836
4	123000001	124000000	0.0115134410456571
4	124000001	125000000	0.0192234936393663
4	125000001	126000000	0.0184283889594794
4	126000001	127000000	0.0115943425580232
4	127000001	128000000	0.0183479437147131
4	128000001	129000000	0.00850397612921418
4	129000001	130000000	0.00992780087487747
4	130000001	130900910	0
5	1	1000000	0.0131218585506057
5	1000001	2000000	0.0246264579530363
5	2000001	3000000	0.0213477332853767
5	3000001	4000000	0.0340927738060922
5	4000001	5000000	0.0261992879284729
5	5000001	6000000	0.0167294457187293
5	6000001	7000000	0.0160776619574818
5	7000001	8000000	0.0199208801116707
5	8000001	9000000	0.0212493314275871
5	9000001	10000000	0.0343717741549214
5	10000001	11000000	0.0679942949590958
5	11000001	12000000	0.0487096826982382
5	12000001	13000000	0.0153604235772012
5	13000001	14000000	0.0258400220006603
5	14000001	15000000	0.0120561319162736
5	15000001	16000000	0.0117927694898915
5	16000001	17000000	0.0198843305092423
5	17000001	18000000	0.0162262943691465
5	18000001	19000000	0.0144840354109885
5	19000001	20000000	0.00622441126107042
5	20000001	21000000	0.00632477412421469
5	21000001	22000000	0.00639417128334641
5	22000001	23000000	0.00486605139828207
5	23000001	24000000	0.00574478671739508
5	24000001	25000000	0.00587543393670545
5	25000001	26000000	0.00426287503294416
5	26000001	27000000	0.00594758455705135
5	27000001	28000000	0.00714178199218805
5	28000001	29000000	0.00562154113327534
5	29000001	30000000	0.00746810875353713
5	30000001	31000000	0.0063618051880697
5	31000001	32000000	0.00475868214445354
5	32000001	33000000	0.00448806472423641
5	33000001	34000000	0.00499443774053912
5	34000001	35000000	0.00434402847516874
5	35000001	36000000	0.00267300750401869
5	36000001	37000000	0.0020826218526809
5	37000001	38000000	0.00257533156498846
5	38000001	39000000	0.000801868419924523
5	39000001	40000000	0.00042697969805384
5	40000001	41000000	0.0021034158805348
5	41000001	42000000	0.00158924230428281
5	42000001	43000000	0.00294813607589608
5	43000001	44000000	0.0016218466247944
5	44000001	45000000	0.00273937835735721
5	45000001	46000000	0.00312431934639647
5	46000001	47000000	0.00320059931051206
5	47000001	48000000	0.00332758347962755
5	48000001	49000000	0.00291080960406276
5	49000001	50000000	0.00317819951732797
5	50000001	51000000	0.00301720939971902
5	51000001	52000000	0.00267445418383118
5	52000001	53000000	0.00318765263246383
5	53000001	54000000	0.00281852944164544
5	54000001	55000000	0.00216342172398935
5	55000001	56000000	0.00325920452324007
5	56000001	57000000	0.00914410197363738
5	57000001	58000000	0.0108090757085781
5	58000001	59000000	0.0095010620143026
5	59000001	60000000	0.0172803597934271
5	60000001	61000000	0.013653341686728
5	61000001	62000000	0.0161982623890411
5	62000001	63000000	0.0112613245692923
5	63000001	64000000	0.0219691451335786
5	64000001	65000000	0.0313146960936417
5	65000001	66000000	0.0198309656301559
5	66000001	67000000	0.0103585300113487
5	67000001	68000000	0.00484507105557203
5	68000001	69000000	0.00703473657937224
5	69000001	70000000	0.00724950393990235
5	70000001	71000000	0.00747467416121516
5	71000001	72000000	0.0118892787283174
5	72000001	73000000	0.00870339979717154
5	73000001	74000000	0.0135660257406413
5	74000001	75000000	0.0115292903025737
5	75000001	76000000	0.0102072117362165
5	76000001	77000000	0.0123505349981765
5	77000001	78000000	0.00960041952668251
5	78000001	79000000	0.0108947475337296
5	79000001	80000000	0.0140091737517779
5	80000001	81000000	0.0112302980691895
5	81000001	82000000	0.00813122334750365
5	82000001	83000000	0.0101520987773603
5	83000001	84000000	0.013471137320219
5	84000001	85000000	0.0119704778520291
5	85000001	86000000	0.0202048329467783
5	86000001	87000000	0.0281143324837954
5	87000001	88000000	0.0167021831271379
5	88000001	89000000	0.0182775052797921
5	89000001	90000000	0.014199314835508
5	90000001	91000000	0.0122162427854432
5	91000001	92000000	0.0108693854053741
5	92000001	93000000	0.0194078338216149
5	93000001	94000000	0.0256181426074883
5	94000001	95000000	0.0155869207633036
5	95000001	96000000	0.0175011725924724
5	96000001	97000000	0.0161127988693237
5	97000001	98000000	0.0187395049961864
5	98000001	99000000	0.0150885480824704
5	99000001	100000000	0.0161743170936722
5	100000001	101000000	0.00952570728100236
5	101000001	102000000	0.00829113267388825
5	102000001	103000000	0.00709256113651617
5	103000001	104000000	0.00428136720027666
5	104000001	104477606	0
6	1	1000000	0.0104876338263724
6	1000001	2000000	0.0201035267457595
6	2000001	3000000	0.0300024399721854
6	3000001	4000000	0.0256871805911493
6	4000001	5000000	0.0150164114981173
6	5000001	6000000	0.0199223669872344
6	6000001	7000000	0.016047587637651
6	7000001	8000000	0.0399844620731557
6	8000001	9000000	0.0289304054304034
6	9000001	10000000	0.0286337990520455
6	10000001	11000000	0.0277169984407491
6	11000001	12000000	0.0154114876600511
6	12000001	13000000	0.0105803570646948
6	13000001	14000000	0.0109032769609184
6	14000001	15000000	0.00935996433422744
6	15000001	16000000	0.0133050935786781
6	16000001	17000000	0.00989351041939896
6	17000001	18000000	0.00978395776359202
6	18000001	19000000	0.0184940157395867
6	19000001	20000000	0.0120880987635868
6	20000001	21000000	0.00995348151740515
6	21000001	22000000	0.00985916803766939
6	22000001	23000000	0.00881229221643291
6	23000001	24000000	0.0025154665103299
6	24000001	25000000	0.0113317492276401
6	25000001	26000000	0.0197746384484886
6	26000001	27000000	0.00365075225599155
6	27000001	28000000	0.00915220731203284
6	28000001	29000000	0.0110474706800284
6	29000001	30000000	0.020769413690509
6	30000001	31000000	0.00995673508379637
6	31000001	32000000	0.0148618984026627
6	32000001	33000000	0.0314830751013811
6	33000001	34000000	0.00863038382930915
6	34000001	35000000	0.0181411567229599
6	35000001	36000000	0.0123668469070776
6	36000001	37000000	0.00782453934458182
6	37000001	38000000	0.00904388804497162
6	38000001	39000000	0.0152511503637632
6	39000001	40000000	0.0178020537707088
6	40000001	41000000	0.0142376564319138
6	41000001	42000000	0.00791647804189624
6	42000001	43000000	0.0040153478462781
6	43000001	44000000	0.0045629802903236
6	44000001	45000000	0.00530235460086941
6	45000001	46000000	0.00325328405833115
6	46000001	47000000	0.00510738180270713
6	47000001	48000000	0.00352754819354631
6	48000001	49000000	0.00237522735180014
6	49000001	50000000	0.00241944081112416
6	50000001	51000000	0.00280194917548013
6	51000001	52000000	0.000986678470971333
6	52000001	53000000	0.00122526176719304
6	53000001	54000000	0.0024007738893863
6	54000001	55000000	0.00172764486702598
6	55000001	56000000	0.0015074572805533
6	56000001	57000000	0.00175748147390403
6	57000001	58000000	0.00340790794364419
6	58000001	59000000	0.00172932056379351
6	59000001	60000000	0.0019617411339039
6	60000001	61000000	0.00142692188509562
6	61000001	62000000	0.00173705697788932
6	62000001	63000000	0.002455697992459
6	63000001	64000000	0.00462970330128881
6	64000001	65000000	0.00652044977650714
6	65000001	66000000	0.00789754095343777
6	66000001	67000000	0.00429546890210123
6	67000001	68000000	0.00507097326811765
6	68000001	69000000	0.00396733857738072
6	69000001	70000000	0.00503960281535688
6	70000001	71000000	0.00612487846103911
6	71000001	72000000	0.00839818377601202
6	72000001	73000000	0.00850470192751669
6	73000001	74000000	0.00780763726416135
6	74000001	75000000	0.00474277509286049
6	75000001	76000000	0.00960780370949458
6	76000001	77000000	0.00537884556565748
6	77000001	78000000	0.00656543612468968
6	78000001	79000000	0.00459851058425711
6	79000001	80000000	0.00649668318539819
6	80000001	81000000	0.00367039903986578
6	81000001	82000000	0.00480497160893623
6	82000001	83000000	0.00506060155468265
6	83000001	84000000	0.00417605236493509
6	84000001	85000000	0.00325048964549257
6	85000001	86000000	0.00593203608654065
6	86000001	87000000	0.00644649320365113
6	87000001	88000000	0.00624877928843031
6	88000001	89000000	0.00581829831274038
6	89000001	90000000	0.0046787477133512
6	90000001	91000000	0.00187363529318738
6	91000001	92000000	0.00670353216115812
6	92000001	93000000	0.00505902533129167
6	93000001	94000000	0.00526597426147543
6	94000001	95000000	0.00425576178498124
6	95000001	96000000	0.00378035798092451
6	96000001	97000000	0.00534476257792539
6	97000001	98000000	0.00282387957762215
6	98000001	99000000	0.00540346919951591
6	99000001	100000000	0.00522446877264239
6	100000001	101000000	0.00371234591902829
6	101000001	102000000	0.00369005215359398
6	102000001	103000000	0.00378093216375333
6	103000001	104000000	0.00209303464363903
6	104000001	105000000	0.00158998241798422
6	105000001	106000000	0.00187238095327306
6	106000001	107000000	0.00285249747993127
6	107000001	108000000	0.00525554259914343
6	108000001	109000000	0.00248075190033368
6	109000001	110000000	0.00226864999995895
6	110000001	111000000	0.00278584050038137
6	111000001	112000000	0.00325433079769651
6	112000001	113000000	0.00122186342304838
6	113000001	114000000	0.0012424515589118
6	114000001	115000000	0.00354564401616888
6	115000001	116000000	0.00202829080542409
6	116000001	117000000	0.00142506299701889
6	117000001	118000000	0.003195448842124
6	118000001	119000000	0.00343558403045634
6	119000001	120000000	0.00572218042621256
6	120000001	121000000	0.00461307589303413
6	121000001	122000000	0.00104112256800369
6	122000001	123000000	0.00285789470728402
6	123000001	124000000	0.00192083416641232
6	124000001	125000000	0.00202751683159721
6	125000001	126000000	0.00179211583231676
6	126000001	127000000	0.00343537348677134
6	127000001	128000000	0.00436400310606268
6	128000001	129000000	0.00332814669443756
6	129000001	130000000	0.00318866800009445
6	130000001	131000000	0.00449923919976893
6	131000001	132000000	0.00463053292285154
6	132000001	133000000	0.00436479007304313
6	133000001	134000000	0.00454956187319946
6	134000001	135000000	0.00621765423899451
6	135000001	136000000	0.0110406783888349
6	136000001	137000000	0.0063164793135882
6	137000001	138000000	0.00369901835013252
6	138000001	139000000	0.00268495396983424
6	139000001	140000000	0.00323813008709629
6	140000001	141000000	0.00522688003472487
6	141000001	142000000	0.00618865204327619
6	142000001	143000000	0.00736853026379791
6	143000001	144000000	0.00888977369344494
6	144000001	145000000	0.0168650451069714
6	145000001	146000000	0.0185713411499963
6	146000001	147000000	0.0204447821165492
6	147000001	148000000	0.024903896120698
6	148000001	149000000	0.0133699922784477
6	149000001	150000000	0.0202137636280353
6	150000001	151000000	0.0132647883550653
6	151000001	152000000	0.0135941005123987
6	152000001	153000000	0.0243233260874556
6	153000001	154000000	0.0211373135417469
6	154000001	155000000	0.0314163920045673
6	155000001	156000000	0.0178708816574258
6	156000001	157000000	0.0197562400713101
6	157000001	158000000	0.0221449695381912
6	158000001	159000000	0.0134036871516617
6	159000001	160000000	0.00867753791584524
6	160000001	161000000	0.00448509313447411
6	161000001	162000000	0.0097808957417764
6	162000001	163000000	0.0274598899249865
6	163000001	164000000	0.0161395089542885
6	164000001	165000000	0.0167648993722571
6	165000001	166000000	0.0160595540863412
6	166000001	167000000	0.0148385075481896
6	167000001	168000000	0.0120023010842319
6	168000001	169000000	0.00836679439696024
6	169000001	170000000	0.0062189602150851
6	170000001	170825645	0
7	1	1000000	0.00891324549641528
7	1000001	2000000	0.016883512055328
7	2000001	3000000	0.0229796625828966
7	3000001	4000000	0.0305469462408545
7	4000001	5000000	0.0366038361749212
7	5000001	6000000	0.0291788528987607
7	6000001	7000000	0.0487178994920054
7	7000001	8000000	0.0327697763282758
7	8000001	9000000	0.0426973537018504
7	9000001	10000000	0.0258588538971343
7	10000001	11000000	0.0285566445961482
7	11000001	12000000	0.0226200085558152
7	12000001	13000000	0.0162400631442128
7	13000001	14000000	0.0134370311122961
7	14000001	15000000	0.0183209171706743
7	15000001	16000000	0.0206178458342704
7	16000001	17000000	0.0178255943620642
7	17000001	18000000	0.00733099074265177
7	18000001	19000000	0.0150920131581695
7	19000001	20000000	0.00910392272579697
7	20000001	21000000	0.00372344570539167
7	21000001	22000000	0.00508134393050871
7	22000001	23000000	0.00597207171423496
7	23000001	24000000	0.00454667046346553
7	24000001	25000000	0.00667691523348336
7	25000001	26000000	0.0106971909249285
7	26000001	27000000	0.00640101874078669
7	27000001	28000000	0.00560847956747275
7	28000001	29000000	0.00820906684450212
7	29000001	30000000	0.00593438479308657
7	30000001	31000000	0.00383398061807687
7	31000001	32000000	0.0048468608195726
7	32000001	33000000	0.00411729256382196
7	33000001	34000000	0.00748997269698273
7	34000001	35000000	0.00963743768137541
7	35000001	36000000	0.0107023301997332
7	36000001	37000000	0.00752795456172588
7	37000001	38000000	0.00950743495998106
7	38000001	39000000	0.0123405258643071
7	39000001	40000000	0.0130442419128582
7	40000001	41000000	0.0118447664210433
7	41000001	42000000	0.00990757290572374
7	42000001	43000000	0.00819467654155287
7	43000001	44000000	0.00733441387816611
7	44000001	45000000	0.00763882956858201
7	45000001	46000000	0.00841538882321668
7	46000001	47000000	0.00644025765837714
7	47000001	48000000	0.00711465188219029
7	48000001	49000000	0.00863390408715561
7	49000001	50000000	0.00636409050645718
7	50000001	51000000	0.00522147122165107
7	51000001	52000000	0.00390612245012994
7	52000001	53000000	0.0039139556113185
7	53000001	54000000	0.00415314843211713
7	54000001	55000000	0.00301438218793714
7	55000001	56000000	0.0028957631110867
7	56000001	57000000	0.00336248482788666
7	57000001	58000000	0.00339353752946427
7	58000001	59000000	0.00347313561847343
7	59000001	60000000	0.00231054124764147
7	60000001	61000000	0.00265390522655403
7	61000001	62000000	0.00225325979450343
7	62000001	63000000	0.00357424883535532
7	63000001	64000000	0.00291230899032974
7	64000001	65000000	0.00404642545862067
7	65000001	66000000	0.00391883927604469
7	66000001	67000000	0.00184550320481196
7	67000001	68000000	0.00226644223563704
7	68000001	69000000	0.00214735140616572
7	69000001	70000000	0.00208214494063824
7	70000001	71000000	0.00161595857260653
7	71000001	72000000	0.00109963473020992
7	72000001	73000000	0.00301746387211644
7	73000001	74000000	0.00374753825293087
7	74000001	75000000	0.00368854812667095
7	75000001	76000000	0.00371881962570349
7	76000001	77000000	0.00327851432347259
7	77000001	78000000	0.00197217192324192
7	78000001	79000000	0.00280673530986167
7	79000001	80000000	0.00462783467319823
7	80000001	81000000	0.00613494680079436
7	81000001	82000000	0.00584507341974628
7	82000001	83000000	0.00528745603027667
7	83000001	84000000	0.00586258347468268
7	84000001	85000000	0.00707226313680894
7	85000001	86000000	0.00873039370580372
7	86000001	87000000	0.00505089087588381
7	87000001	88000000	0.00563068637046725
7	88000001	89000000	0.00529901253995477
7	89000001	90000000	0.00293859298427682
7	90000001	91000000	0.0058641594317299
7	91000001	92000000	0.015338326422638
7	92000001	93000000	0.0109808516954042
7	93000001	94000000	0.00844724810797393
7	94000001	95000000	0.00983179536123301
7	95000001	96000000	0.00852492792781002
7	96000001	97000000	0.0129768514215357
7	97000001	98000000	0.0109892503225089
7	98000001	99000000	0.0158725996267563
7	99000001	100000000	0.00975302850152036
7	100000001	101000000	0.0111018488521871
7	101000001	102000000	0.0105407084152151
7	102000001	103000000	0.00538365778981196
7	103000001	104000000	0.00969659103402861
7	104000001	105000000	0.00755685418986012
7	105000001	106000000	0.0105731938609083
7	106000001	107000000	0.0140807110144528
7	107000001	108000000	0.0182657042958236
7	108000001	109000000	0.0189109634754771
7	109000001	110000000	0.0184309955962298
7	110000001	111000000	0.0266236563346408
7	111000001	112000000	0.0224711634250864
7	112000001	113000000	0.0301727879636501
7	113000001	114000000	0.0208264856037212
7	114000001	115000000	0.029983165067166
7	115000001	116000000	0.0261729326385191
7	116000001	117000000	0.0209080310787842
7	117000001	118000000	0.0242969396234678
7	118000001	119000000	0.0143403304400189
7	119000001	120000000	0.0210218937580485
7	120000001	121000000	0.0131503295135992
7	121000001	121782508	0
8	1	1000000	0.0100264033090139
8	1000001	2000000	0.0170534594348674
8	2000001	3000000	0.0162744246017066
8	3000001	4000000	0.0295629206133245
8	4000001	5000000	0.0252786363041297
8	5000001	6000000	0.0178696925606671
8	6000001	7000000	0.0258514816489385
8	7000001	8000000	0.0216413537727018
8	8000001	9000000	0.0131158615609458
8	9000001	10000000	0.022592449601976
8	10000001	11000000	0.0302539939152148
8	11000001	12000000	0.0177989336885548
8	12000001	13000000	0.0121582093793286
8	13000001	14000000	0.0154796897655756
8	14000001	15000000	0.0120124262318215
8	15000001	16000000	0.01758072572381
8	16000001	17000000	0.0161825811536944
8	17000001	18000000	0.0341504263605518
8	18000001	19000000	0.0217191735368333
8	19000001	20000000	0.0143021018578047
8	20000001	21000000	0.00903852287592747
8	21000001	22000000	0.00617288635026385
8	22000001	23000000	0.00725621781572468
8	23000001	24000000	0.00546447967857794
8	24000001	25000000	0.0044044881760758
8	25000001	26000000	0.0046732585129684
8	26000001	27000000	0.00527748129551386
8	27000001	28000000	0.00686541093451113
8	28000001	29000000	0.0193128752308286
8	29000001	30000000	0.0116138712916957
8	30000001	31000000	0.00501923799791421
8	31000001	32000000	0.0130997621265228
8	32000001	33000000	0.0118711148309143
8	33000001	34000000	0.00504392706125768
8	34000001	35000000	0.00487716907272472
8	35000001	36000000	0.00564645735072107
8	36000001	37000000	0.00823503414956792
8	37000001	38000000	0.01001238016139
8	38000001	39000000	0.0102177655465706
8	39000001	40000000	0.00518047528894317
8	40000001	41000000	0.00735873197695686
8	41000001	42000000	0.00211080132816151
8	42000001	43000000	0.0031000794664803
8	43000001	44000000	0.00188879068480579
8	44000001	45000000	0.00155687690097358
8	45000001	46000000	0.000730488722991322
8	46000001	47000000	0.00188747428987562
8	47000001	48000000	0.00352166168429081
8	48000001	49000000	0.00180631140688474
8	49000001	50000000	0.000978727642468511
8	50000001	51000000	0.000965484908884442
8	51000001	52000000	0.0015718609200067
8	52000001	53000000	0.00123528482522203
8	53000001	54000000	0.00110593741610256
8	54000001	55000000	0.00282288841427311
8	55000001	56000000	0.000934171050473288
8	56000001	57000000	0.00117547411402132
8	57000001	58000000	0.00121168987606795
8	58000001	59000000	0.00153214652976888
8	59000001	60000000	0.00194971694571717
8	60000001	61000000	0.00144420142185157
8	61000001	62000000	0.00191336627981972
8	62000001	63000000	0.00205417986125167
8	63000001	64000000	0.00248254152010526
8	64000001	65000000	0.00230796990188816
8	65000001	66000000	0.0026428004569766
8	66000001	67000000	0.00337624565456132
8	67000001	68000000	0.00323418282480802
8	68000001	69000000	0.00437057150058892
8	69000001	70000000	0.00553192805104126
8	70000001	71000000	0.00627621534902435
8	71000001	72000000	0.00655001236059278
8	72000001	73000000	0.00490339576903
8	73000001	74000000	0.00790598881691493
8	74000001	75000000	0.0103249674473956
8	75000001	76000000	0.00809828459477261
8	76000001	77000000	0.00634598358593692
8	77000001	78000000	0.00507540740619115
8	78000001	79000000	0.00593830127029099
8	79000001	80000000	0.0053796660551499
8	80000001	81000000	0.00554739457743488
8	81000001	82000000	0.00509799297723882
8	82000001	83000000	0.00418519317666895
8	83000001	84000000	0.00429108810289299
8	84000001	85000000	0.00410683629998781
8	85000001	86000000	0.00696029545955902
8	86000001	87000000	0.00636221850836955
8	87000001	88000000	0.00357549936106299
8	88000001	89000000	0.00237175676570697
8	89000001	90000000	0.00149948436652808
8	90000001	91000000	0.00115764813536985
8	91000001	92000000	0.00139296442296681
8	92000001	93000000	0.0014360956566576
8	93000001	94000000	0.00155555711570305
8	94000001	95000000	0.0017955103295672
8	95000001	96000000	0.0022462313554118
8	96000001	97000000	0.00181522211581025
8	97000001	98000000	0.00154919565491142
8	98000001	99000000	0.00349096010381757
8	99000001	100000000	0.00269669977127272
8	100000001	101000000	0.00287869243990589
8	101000001	102000000	0.00335020398245342
8	102000001	103000000	0.00462512072266792
8	103000001	104000000	0.00291428644530574
8	104000001	105000000	0.00363582012946947
8	105000001	106000000	0.00518042912288303
8	106000001	107000000	0.00171657356293094
8	107000001	108000000	0.00435219845440825
8	108000001	109000000	0.0104182843705392
8	109000001	110000000	0.00586757455860585
8	110000001	111000000	0.00819165148779381
8	111000001	112000000	0.0107522027664585
8	112000001	113000000	0.0106548849821967
8	113000001	114000000	0.0101651898849345
8	114000001	115000000	0.00896528147637668
8	115000001	116000000	0.0128822874641545
8	116000001	117000000	0.00743640157379532
8	117000001	118000000	0.0163697560671795
8	118000001	119000000	0.0129185786868186
8	119000001	120000000	0.0113917203505809
8	120000001	121000000	0.0152138279931243
8	121000001	122000000	0.0175301658972821
8	122000001	123000000	0.0250684024095268
8	123000001	124000000	0.0203686520743583
8	124000001	125000000	0.0152026828037712
8	125000001	126000000	0.0141831263281875
8	126000001	127000000	0.0168993732677604
8	127000001	128000000	0.0163601861306803
8	128000001	129000000	0.0249755948739558
8	129000001	130000000	0.0318093992238677
8	130000001	131000000	0.0373312294335634
8	131000001	132000000	0.0205695209188596
8	132000001	133000000	0.0184660334223328
8	133000001	134000000	0.020467805747333
8	134000001	135000000	0.0139830522479866
8	135000001	136000000	0.0153026616821894
8	136000001	137000000	0.0062601887930474
8	137000001	138000000	0.0061018568208056
8	138000001	138930735	0
9	1	1000000	0.0070428631495755
9	1000001	2000000	0.010499291117209
9	2000001	3000000	0.00846608818776645
9	3000001	4000000	0.0113645429918425
9	4000001	5000000	0.0128470852168645
9	5000001	6000000	0.0132371076533215
9	6000001	7000000	0.0142294554441441
9	7000001	8000000	0.016582577284008
9	8000001	9000000	0.0192190619486724
9	9000001	10000000	0.0195869953056111
9	10000001	11000000	0.0163909178357282
9	11000001	12000000	0.0147133819571991
9	12000001	13000000	0.0400396642451131
9	13000001	14000000	0.0269169387043398
9	14000001	15000000	0.0189602793072426
9	15000001	16000000	0.0211215637199125
9	16000001	17000000	0.0163548498614444
9	17000001	18000000	0.0136689430240918
9	18000001	19000000	0.0118624984778668
9	19000001	20000000	0.0105222511671439
9	20000001	21000000	0.0096584546994801
9	21000001	22000000	0.0077682992381947
9	22000001	23000000	0.0114967862912406
9	23000001	24000000	0.0173012921362724
9	24000001	25000000	0.0202145754832658
9	25000001	26000000	0.0188041470558472
9	26000001	27000000	0.0104800406357615
9	27000001	28000000	0.00602087095233078
9	28000001	29000000	0.00383129716741775
9	29000001	30000000	0.00295131781504325
9	30000001	31000000	0.00542841860220086
9	31000001	32000000	0.00430676449633241
9	32000001	33000000	0.0047280387071255
9	33000001	34000000	0.00682788691195074
9	34000001	35000000	0.00450540787091742
9	35000001	36000000	0.00318968172543305
9	36000001	37000000	0.00622357513699571
9	37000001	38000000	0.0100683051848892
9	38000001	39000000	0.00999397930281519
9	39000001	40000000	0.0208604478107977
9	40000001	41000000	0.0158607726927404
9	41000001	42000000	0.0183592725854633
9	42000001	43000000	0.017833607251262
9	43000001	44000000	0.00993026947983957
9	44000001	45000000	0.012022840139143
9	45000001	46000000	0.012692639508786
9	46000001	47000000	0.0153152889584218
9	47000001	48000000	0.00826073627771098
9	48000001	49000000	0.00701033204253783
9	49000001	50000000	0.00400770344186375
9	50000001	51000000	0.00216009172052628
9	51000001	52000000	0.00283160012100854
9	52000001	53000000	0.00497900225639532
9	53000001	54000000	0.00660527826067372
9	54000001	55000000	0.00796933953716682
9	55000001	56000000	0.00368889876366055
9	56000001	57000000	0.0054285606244797
9	57000001	58000000	0.00512669932071932
9	58000001	59000000	0.00363018226442664
9	59000001	60000000	0.0026622915294272
9	60000001	61000000	0.00169478004949747
9	61000001	62000000	0.001216774999842
9	62000001	63000000	0.00132186066638529
9	63000001	64000000	0.00706150500769523
9	64000001	65000000	0.0124611148442768
9	65000001	66000000	0.0102095162455851
9	66000001	67000000	0.0100789514595748
9	67000001	68000000	0.00458007943453414
9	68000001	69000000	0.00271834333262092
9	69000001	70000000	0.00225421440644612
9	70000001	71000000	0.00309127523063892
9	71000001	72000000	0.00189917227847638
9	72000001	73000000	0.00205914757426257
9	73000001	74000000	0.0017215299040706
9	74000001	75000000	0.00280905518405205
9	75000001	76000000	0.00215861578019088
9	76000001	77000000	0.00203675920966296
9	77000001	78000000	0.00213877006853637
9	78000001	79000000	0.00145618023130354
9	79000001	80000000	0.00114317366626048
9	80000001	81000000	0.0015956497390608
9	81000001	82000000	0.00201730658604769
9	82000001	83000000	0.00180922125361049
9	83000001	84000000	0.00183473463327536
9	84000001	85000000	0.00152087881979488
9	85000001	86000000	0.00351352447684319
9	86000001	87000000	0.00227830207468254
9	87000001	88000000	0.00191805092784494
9	88000001	89000000	0.00162813294168487
9	89000001	90000000	0.00390774902801976
9	90000001	91000000	0.0028741343928657
9	91000001	92000000	0.00126960413103971
9	92000001	93000000	0.00313215049741585
9	93000001	94000000	0.00138814855453425
9	94000001	95000000	0.00149354767994139
9	95000001	96000000	0.00264694069200615
9	96000001	97000000	0.00200291666211907
9	97000001	98000000	0.00158561443753042
9	98000001	99000000	0.00200292498669018
9	99000001	100000000	0.00212057689476785
9	100000001	101000000	0.00354928770766552
9	101000001	102000000	0.00373095599094025
9	102000001	103000000	0.006188555304034
9	103000001	104000000	0.00661922102742215
9	104000001	105000000	0.00596127516065616
9	105000001	106000000	0.0088559132789309
9	106000001	107000000	0.0109789319501096
9	107000001	108000000	0.00721714454023215
9	108000001	109000000	0.00774736529899193
9	109000001	110000000	0.00834034935681578
9	110000001	111000000	0.00815085368410653
9	111000001	112000000	0.00722019070695843
9	112000001	113000000	0.0089497288050771
9	113000001	114000000	0.00704472030105771
9	114000001	115000000	0.00463162502678602
9	115000001	116000000	0.00519738307593019
9	116000001	117000000	0.0138871655542246
9	117000001	118000000	0.0129047089147206
9	118000001	119000000	0.0132507539977439
9	119000001	120000000	0.00892465769278387
9	120000001	121000000	0.0106896720813024
9	121000001	122000000	0.0115522369990896
9	122000001	123000000	0.0207354632163283
9	123000001	124000000	0.0126139452519938
9	124000001	125000000	0.0210324197635739
9	125000001	126000000	0.0172588093880928
9	126000001	127000000	0.0152490149288471
9	127000001	128000000	0.014001799717333
9	128000001	129000000	0.0238873448920875
9	129000001	130000000	0.0271674343738963
9	130000001	131000000	0.0335531928883898
9	131000001	132000000	0.0274993285684201
9	132000001	133000000	0.0217789354036128
9	133000001	134000000	0.0302971890686174
9	134000001	135000000	0.0189246596705227
9	135000001	136000000	0.0150402708918496
9	136000001	137000000	0.0170078634552634
9	137000001	138000000	0.00923604090603665
9	138000001	139000000	0.00347579812871218
9	139000001	139401727	0
10	1	1000000	0.0282286246218821
10	1000001	2000000	0.0280870792640126
10	2000001	3000000	0.0266716455737876
10	3000001	4000000	0.019645475372799
10	4000001	5000000	0.0351215704507406
10	5000001	6000000	0.03332458279333
10	6000001	7000000	0.0308350124115479
10	7000001	8000000	0.0248445130035919
10	8000001	9000000	0.0179751331338479
10	9000001	10000000	0.0175390149309652
10	10000001	11000000	0.0182049710793165
10	11000001	12000000	0.0138234647113565
10	12000001	13000000	0.0117397687296528
10	13000001	14000000	0.00965031708187325
10	14000001	15000000	0.013137827160452
10	15000001	16000000	0.0146604895202623
10	16000001	17000000	0.0247096954402884
10	17000001	18000000	0.0188578700486594
10	18000001	19000000	0.014265998809478
10	19000001	20000000	0.0233228453827752
10	20000001	21000000	0.0257104172877949
10	21000001	22000000	0.0205750892383584
10	22000001	23000000	0.0307933535780019
10	23000001	24000000	0.0167526299052977
10	24000001	25000000	0.0113138647923488
10	25000001	26000000	0.0120937527759454
10	26000001	27000000	0.00968528102617379
10	27000001	28000000	0.0112509966533849
10	28000001	29000000	0.00805772509013354
10	29000001	30000000	0.00734174864160061
10	30000001	31000000	0.00461639501410187
10	31000001	32000000	0.00337832844107224
10	32000001	33000000	0.00409441991751489
10	33000001	34000000	0.00430886338499179
10	34000001	35000000	0.00365536208609692
10	35000001	36000000	0.00558997170052401
10	36000001	37000000	0.00682382735179899
10	37000001	38000000	0.00806971221319074
10	38000001	39000000	0.0181020659831029
10	39000001	40000000	0.0230816180892677
10	40000001	41000000	0.0126758020432834
10	41000001	42000000	0.011596215682413
10	42000001	43000000	0.0144924805090503
10	43000001	44000000	0.017897034383914
10	44000001	45000000	0.0139416625666249
10	45000001	46000000	0.0176308374509542
10	46000001	47000000	0.0191731684506625
10	47000001	48000000	0.0102999335148386
10	48000001	49000000	0.0101302154510001
10	49000001	50000000	0.0106047023600557
10	50000001	51000000	0.0164449421687096
10	51000001	52000000	0.010517671691176
10	52000001	53000000	0.0147315608707131
10	53000001	54000000	0.023970879827731
10	54000001	55000000	0.0136776282052039
10	55000001	56000000	0.0195750491156719
10	56000001	57000000	0.0145070203233061
10	57000001	58000000	0.0140228266658504
10	58000001	59000000	0.0214215231526655
10	59000001	60000000	0.0241706091749225
10	60000001	61000000	0.0249753226838793
10	61000001	62000000	0.0247735858606483
10	62000001	63000000	0.034654762271748
10	63000001	64000000	0.0258420361490042
10	64000001	65000000	0.0203941082470457
10	65000001	66000000	0.0168466657641681
10	66000001	67000000	0.0145627165747127
10	67000001	68000000	0.00918954345589509
10	68000001	69000000	0.00404497170776024
10	69000001	69319537	0
11	1	1000000	0.00948502388050736
11	1000001	2000000	0.0210776367004297
11	2000001	3000000	0.0257521136335209
11	3000001	4000000	0.0173948601116378
11	4000001	5000000	0.0155365463446966
11	5000001	6000000	0.0178400209174191
11	6000001	7000000	0.0109762485112744
11	7000001	8000000	0.010174612184822
11	8000001	9000000	0.00832898834364402
11	9000001	10000000	0.00981471026824899
11	10000001	11000000	0.00804570662965021
11	11000001	12000000	0.0104664388567823
11	12000001	13000000	0.00707507047501672
11	13000001	14000000	0.0124079674551321
11	14000001	15000000	0.0122449818312694
11	15000001	16000000	0.0115806049261755
11	16000001	17000000	0.00896519840470555
11	17000001	18000000	0.00963252930368782
11	18000001	19000000	0.0124071194396065
11	19000001	20000000	0.0302017203921731
11	20000001	21000000	0.0268020546121258
11	21000001	22000000	0.0191093152758709
11	22000001	23000000	0.0210412020213162
11	23000001	24000000	0.0212974211492291
11	24000001	25000000	0.0235881178302844
11	25000001	26000000	0.0402039322229457
11	26000001	27000000	0.0117734907304543
11	27000001	28000000	0.00595519083644527
11	28000001	29000000	0.00545503198398437
11	29000001	30000000	0.0038162792631742
11	30000001	31000000	0.00346719179267076
11	31000001	32000000	0.00297878241543258
11	32000001	33000000	0.00223168333961638
11	33000001	34000000	0.00146785490216871
11	34000001	35000000	0.00110244116734003
11	35000001	36000000	0.00138837964538536
11	36000001	37000000	0.00203496769812301
11	37000001	38000000	0.00264386862454428
11	38000001	39000000	0.00276520516900678
11	39000001	40000000	0.00174380001346787
11	40000001	41000000	0.00304024255761159
11	41000001	42000000	0.00497891739570066
11	42000001	43000000	0.00404656170207282
11	43000001	44000000	0.0115586864445282
11	44000001	45000000	0.014390032648366
11	45000001	46000000	0.0168970525638112
11	46000001	47000000	0.0128643027598482
11	47000001	48000000	0.0113114611240484
11	48000001	49000000	0.0101608024406357
11	49000001	50000000	0.0069734503889359
11	50000001	51000000	0.0114178473011129
11	51000001	52000000	0.0076045006597187
11	52000001	53000000	0.00277774346068959
11	53000001	54000000	0.00275369442152225
11	54000001	55000000	0.00261371921371158
11	55000001	56000000	0.00358975515461807
11	56000001	57000000	0.00589995179581759
11	57000001	58000000	0.00540774633973233
11	58000001	59000000	0.00706780312156193
11	59000001	60000000	0.00897541712409298
11	60000001	61000000	0.0114417479686245
11	61000001	62000000	0.0208826329921841
11	62000001	63000000	0.0238642059984955
11	63000001	64000000	0.0132270720414926
11	64000001	65000000	0.0203399775219773
11	65000001	66000000	0.0275211362162092
11	66000001	67000000	0.0272139274607243
11	67000001	68000000	0.0170626489080346
11	68000001	69000000	0.0172665470968329
11	69000001	70000000	0.016336048946894
11	70000001	71000000	0.0170433201999629
11	71000001	72000000	0.0238622651581808
11	72000001	73000000	0.0234315078622263
11	73000001	74000000	0.0193463758354636
11	74000001	75000000	0.0185918103386042
11	75000001	76000000	0.0180056770178017
11	76000001	77000000	0.0107954576678512
11	77000001	78000000	0.00842255809755562
11	78000001	79000000	0.00108638645588061
11	79000001	79072521	0
12	1	1000000	0.00981215127064731
12	1000001	2000000	0.0108562316633896
12	2000001	3000000	0.0127558140251943
12	3000001	4000000	0.0243964617679377
12	4000001	5000000	0.019330480057987
12	5000001	6000000	0.0258813123683283
12	6000001	7000000	0.0322247351001872
12	7000001	8000000	0.0277926539189757
12	8000001	9000000	0.0301153542615229
12	9000001	10000000	0.0231749958768195
12	10000001	11000000	0.0267120870492582
12	11000001	12000000	0.0186056459006371
12	12000001	13000000	0.0190554513779356
12	13000001	14000000	0.0117497711683929
12	14000001	15000000	0.0125630551612423
12	15000001	16000000	0.00995558093382468
12	16000001	17000000	0.0129843944917161
12	17000001	18000000	0.0205975357802795
12	18000001	19000000	0.0222104095381767
12	19000001	20000000	0.0208213053496269
12	20000001	21000000	0.0362386243447508
12	21000001	22000000	0.0267412007765024
12	22000001	23000000	0.016278650230524
12	23000001	24000000	0.0136650499588693
12	24000001	25000000	0.0155929289483404
12	25000001	26000000	0.0187227066928842
12	26000001	27000000	0.00855789761017009
12	27000001	28000000	0.00409103695749125
12	28000001	29000000	0.00202652628036501
12	29000001	30000000	0.00352394425803986
12	30000001	31000000	0.00749409836812642
12	31000001	32000000	0.00944918175386407
12	32000001	33000000	0.015464849945149
12	33000001	34000000	0.0146873653944636
12	34000001	35000000	0.00750945751710027
12	35000001	36000000	0.00897959275229305
12	36000001	37000000	0.0103714839135725
12	37000001	38000000	0.016757995617127
12	38000001	39000000	0.0127553268276781
12	39000001	40000000	0.034796684229883
12	40000001	41000000	0.0272186151574553
12	41000001	42000000	0.0256394169041638
12	42000001	43000000	0.0179526965893806
12	43000001	44000000	0.0196335276192139
12	44000001	45000000	0.00906294641178304
12	45000001	46000000	0.0145737754305347
12	46000001	47000000	0.0176349805694718
12	47000001	48000000	0.0146752344636259
12	48000001	49000000	0.0100696624804609
12	49000001	50000000	0.0144314162933287
12	50000001	51000000	0.00851437669351568
12	51000001	52000000	0.0163640687870786
12	52000001	53000000	0.0240371358830874
12	53000001	54000000	0.0348678860084061
12	54000001	55000000	0.0185087540059261
12	55000001	56000000	0.0302874844492241
12	56000001	57000000	0.0275292444546946
12	57000001	58000000	0.0140988116529871
12	58000001	59000000	0.010024897669001
12	59000001	60000000	0.00960956724619769
12	60000001	61000000	0.00128787030596883
12	61000001	61598258	0
13	1	1000000	0.0144398778321507
13	1000001	2000000	0.0186699043047926
13	2000001	3000000	0.0243447290232932
13	3000001	4000000	0.0200577538470804
13	4000001	5000000	0.0223083383462982
13	5000001	6000000	0.0164894038168585
13	6000001	7000000	0.0147053096068169
13	7000001	8000000	0.0248139896361581
13	8000001	9000000	0.0196277676581201
13	9000001	10000000	0.0267433556465733
13	10000001	11000000	0.0287479356755134
13	11000001	12000000	0.0316231698377291
13	12000001	13000000	0.0215297051260057
13	13000001	14000000	0.0191035368107053
13	14000001	15000000	0.0128299454050003
13	15000001	16000000	0.0094417490105424
13	16000001	17000000	0.0164007553110993
13	17000001	18000000	0.0088448562193143
13	18000001	19000000	0.00752943386058453
13	19000001	20000000	0.00806987937395427
13	20000001	21000000	0.0065659293965585
13	21000001	22000000	0.0120467993228373
13	22000001	23000000	0.0123480985731989
13	23000001	24000000	0.0112420162462936
13	24000001	25000000	0.0143567676172168
13	25000001	26000000	0.00667971113240378
13	26000001	27000000	0.006720775746164
13	27000001	28000000	0.00543404423800407
13	28000001	29000000	0.00684635939809156
13	29000001	30000000	0.00222085620930289
13	30000001	31000000	0.00254588924175713
13	31000001	32000000	0.00269963550233044
13	32000001	33000000	0.00294052068747753
13	33000001	34000000	0.00410644463536343
13	34000001	35000000	0.00417773537283636
13	35000001	36000000	0.00618010709220708
13	36000001	37000000	0.00452628580735664
13	37000001	38000000	0.00311150119139884
13	38000001	39000000	0.00386315089789965
13	39000001	40000000	0.00304219403599515
13	40000001	41000000	0.00397803668063948
13	41000001	42000000	0.0035197253505541
13	42000001	43000000	0.0045358246754918
13	43000001	44000000	0.00280436075503333
13	44000001	45000000	0.0029267075498351
13	45000001	46000000	0.00447571831872075
13	46000001	47000000	0.00313280478383667
13	47000001	48000000	0.00295744035418443
13	48000001	49000000	0.00188979637357623
13	49000001	50000000	0.003446770128255
13	50000001	51000000	0.00454424779150101
13	51000001	52000000	0.00475403364200424
13	52000001	53000000	0.00668263221763493
13	53000001	54000000	0.00475127986202478
13	54000001	55000000	0.00408855733575958
13	55000001	56000000	0.00188546485803284
13	56000001	57000000	0.0015012145492661
13	57000001	58000000	0.0021444896051739
13	58000001	59000000	0.00218247283917858
13	59000001	60000000	0.00172059639321877
13	60000001	61000000	0.00342266698700562
13	61000001	62000000	0.00204087325460027
13	62000001	63000000	0.00226979303228165
13	63000001	64000000	0.00289419459358046
13	64000001	65000000	0.00223823282149253
13	65000001	66000000	0.00327909625781344
13	66000001	67000000	0.0026904626836064
13	67000001	68000000	0.00325195953292997
13	68000001	69000000	0.00233532362616876
13	69000001	70000000	0.0034259741426581
13	70000001	71000000	0.0017777473617728
13	71000001	72000000	0.00220973101293763
13	72000001	73000000	0.00396605944588802
13	73000001	74000000	0.00220565555145501
13	74000001	75000000	0.00517243179400192
13	75000001	76000000	0.00355656771775404
13	76000001	77000000	0.00191690941702064
13	77000001	78000000	0.00294020664595982
13	78000001	79000000	0.00184808285850042
13	79000001	80000000	0.00436920972481449
13	80000001	81000000	0.00466455270938728
13	81000001	82000000	0.00282810637013901
13	82000001	83000000	0.00294159511681928
13	83000001	84000000	0.00213263546402436
13	84000001	85000000	0.00192352897037824
13	85000001	86000000	0.00165688764781701
13	86000001	87000000	0.00155538183774105
13	87000001	88000000	0.00194207961508626
13	88000001	89000000	0.00262529894643492
13	89000001	90000000	0.00162790404591477
13	90000001	91000000	0.0030795809893488
13	91000001	92000000	0.00206390644005498
13	92000001	93000000	0.00192208194285559
13	93000001	94000000	0.0010825452277528
13	94000001	95000000	0.00205045917070032
13	95000001	96000000	0.00224114997591984
13	96000001	97000000	0.00185740734210042
13	97000001	98000000	0.00127297295013492
13	98000001	99000000	0.00211908646237527
13	99000001	100000000	0.00153558057431197
13	100000001	101000000	0.0008624609800537
13	101000001	102000000	0.000456760943585249
13	102000001	103000000	0.000804122619010273
13	103000001	104000000	0.000904820729302598
13	104000001	105000000	0.000879059319570687
13	105000001	106000000	0.00163077592480615
13	106000001	107000000	0.00159839810332201
13	107000001	108000000	0.00118245883278283
13	108000001	109000000	0.00234637592486504
13	109000001	110000000	0.0015319923136641
13	110000001	111000000	0.00118555106544496
13	111000001	112000000	0.00128052496550248
13	112000001	113000000	0.00173040003220218
13	113000001	114000000	0.00124802025948881
13	114000001	115000000	0.00255254448098486
13	115000001	116000000	0.00181444423980023
13	116000001	117000000	0.00159601878206582
13	117000001	118000000	0.00143100096161319
13	118000001	119000000	0.00103910876863712
13	119000001	120000000	0.00137630382564807
13	120000001	121000000	0.00206525417587716
13	121000001	122000000	0.00294764276220546
13	122000001	123000000	0.00332811484580707
13	123000001	124000000	0.00331652828622916
13	124000001	125000000	0.00227012387623179
13	125000001	126000000	0.00263642681487101
13	126000001	127000000	0.00260605207011799
13	127000001	128000000	0.00343654587083457
13	128000001	129000000	0.00383930061674871
13	129000001	130000000	0.0037719411679071
13	130000001	131000000	0.00459684931547822
13	131000001	132000000	0.00400410149787245
13	132000001	133000000	0.00166455073635486
13	133000001	134000000	0.00268573228375075
13	134000001	135000000	0.00392385364703296
13	135000001	136000000	0.00378204296509731
13	136000001	137000000	0.00497185627526322
13	137000001	138000000	0.00230421359256822
13	138000001	139000000	0.000875450846465243
13	139000001	140000000	0.00212662868637899
13	140000001	141000000	0.00189796092972806
13	141000001	142000000	0.00193236117327094
13	142000001	143000000	0.0022379724092279
13	143000001	144000000	0.00239543096597738
13	144000001	145000000	0.00213798507070691
13	145000001	146000000	0.0022086877763523
13	146000001	147000000	0.00230642834538184
13	147000001	148000000	0.00279444431892813
13	148000001	149000000	0.00107374862035319
13	149000001	150000000	0.0021244168289976
13	150000001	151000000	0.00302876150281543
13	151000001	152000000	0.00249294013640704
13	152000001	153000000	0.00166773841409476
13	153000001	154000000	0.00141278729634927
13	154000001	155000000	0.000998599638483603
13	155000001	156000000	0.00178673934636603
13	156000001	157000000	0.00126839198919083
13	157000001	158000000	0.00194442268072896
13	158000001	159000000	0.00171699640884108
13	159000001	160000000	0.00137334462141178
13	160000001	161000000	0.000814674186263367
13	161000001	162000000	0.00143138629371079
13	162000001	163000000	0.00121750321589212
13	163000001	164000000	0.000787695895466345
13	164000001	165000000	0.00141879736591712
13	165000001	166000000	0.00125479748038818
13	166000001	167000000	0.00195677250357879
13	167000001	168000000	0.00173561573187768
13	168000001	169000000	0.00144797132166009
13	169000001	170000000	0.000791564136113894
13	170000001	171000000	0.00122654610754661
13	171000001	172000000	0.00145833912275779
13	172000001	173000000	0.00259119679332177
13	173000001	174000000	0.00300782919391471
13	174000001	175000000	0.00449714377952385
13	175000001	176000000	0.00508208077215354
13	176000001	177000000	0.00669124470697954
13	177000001	178000000	0.00683305864257117
13	178000001	179000000	0.00574058835317952
13	179000001	180000000	0.0056088524967515
13	180000001	181000000	0.00437781216287988
13	181000001	182000000	0.00643635442192995
13	182000001	183000000	0.00426654185930501
13	183000001	184000000	0.00443534073665593
13	184000001	185000000	0.0041866190417546
13	185000001	186000000	0.00640032626238134
13	186000001	187000000	0.00705339849000774
13	187000001	188000000	0.0100478435032496
13	188000001	189000000	0.0184438324945318
13	189000001	190000000	0.014786516767864
13	190000001	191000000	0.0152275643032489
13	191000001	192000000	0.0226177204689689
13	192000001	193000000	0.0207142449860315
13	193000001	194000000	0.0146067444827963
13	194000001	195000000	0.0262630549296498
13	195000001	196000000	0.0274026403662409
13	196000001	197000000	0.0212868831031313
13	197000001	198000000	0.0279898960175646
13	198000001	199000000	0.0186933944923792
13	199000001	200000000	0.0191410542333341
13	200000001	201000000	0.0148566522846183
13	201000001	202000000	0.0192827653265964
13	202000001	203000000	0.0251433121326887
13	203000001	204000000	0.0218538700240498
13	204000001	205000000	0.0355153108427984
13	205000001	206000000	0.0122597918823855
13	206000001	207000000	0.0164459339345009
13	207000001	208000000	0.00377954531331206
13	208000001	208240759	0
14	1	1000000	0.0514755699229968
14	1000001	2000000	0.0536524782474113
14	2000001	3000000	0.0198416610127959
14	3000001	4000000	0.0487308279956819
14	4000001	5000000	0.0253331398693505
14	5000001	6000000	0.0167110910454425
14	6000001	7000000	0.0218261669422431
14	7000001	8000000	0.0119704613895648
14	8000001	9000000	0.0190921310034969
14	9000001	10000000	0.0224101166714133
14	10000001	11000000	0.014277448746337
14	11000001	12000000	0.00903419328617346
14	12000001	13000000	0.0114243548162923
14	13000001	14000000	0.0130429465521328
14	14000001	15000000	0.00925841783865776
14	15000001	16000000	0.0130818467461594
14	16000001	17000000	0.00805127438551202
14	17000001	18000000	0.0077904554902113
14	18000001	19000000	0.00726853279579837
14	19000001	20000000	0.00965179773000475
14	20000001	21000000	0.00966048398447144
14	21000001	22000000	0.00787948819447505
14	22000001	23000000	0.00967023923588123
14	23000001	24000000	0.00633426043250869
14	24000001	25000000	0.0101289738360067
14	25000001	26000000	0.00818903798468884
14	26000001	27000000	0.00888100626566879
14	27000001	28000000	0.00736421634634944
14	28000001	29000000	0.00491536455307248
14	29000001	30000000	0.00346397846131199
14	30000001	31000000	0.00262961034482747
14	31000001	32000000	0.00333125441817316
14	32000001	33000000	0.00529067343780105
14	33000001	34000000	0.00449562740978026
14	34000001	35000000	0.00445413530738465
14	35000001	36000000	0.00447747911002996
14	36000001	37000000	0.0048981145815294
14	37000001	38000000	0.00470847758536357
14	38000001	39000000	0.00189163872539277
14	39000001	40000000	0.00235872581536087
14	40000001	41000000	0.00385612188573213
14	41000001	42000000	0.00371109130848479
14	42000001	43000000	0.00384051455947592
14	43000001	44000000	0.00324031965046936
14	44000001	45000000	0.00231332894169586
14	45000001	46000000	0.00184558885992446
14	46000001	47000000	0.00264590257737336
14	47000001	48000000	0.00183588541658122
14	48000001	49000000	0.00213967443622892
14	49000001	50000000	0.0010306290296281
14	50000001	51000000	0.00156391466585392
14	51000001	52000000	0.00112767155289999
14	52000001	53000000	0.00203338428798081
14	53000001	54000000	0.00309210897099818
14	54000001	55000000	0.00242637517025705
14	55000001	56000000	0.00400664755121554
14	56000001	57000000	0.00426546524879589
14	57000001	58000000	0.00319506998244958
14	58000001	59000000	0.00364842768608792
14	59000001	60000000	0.00256896339083926
14	60000001	61000000	0.00257221880775972
14	61000001	62000000	0.00221049543012039
14	62000001	63000000	0.0027566385136091
14	63000001	64000000	0.00217872424096822
14	64000001	65000000	0.00217841022123459
14	65000001	66000000	0.00175398284684911
14	66000001	67000000	0.00180126336830115
14	67000001	68000000	0.00167966252060771
14	68000001	69000000	0.0019312961982682
14	69000001	70000000	0.00273040704590833
14	70000001	71000000	0.00221414328079228
14	71000001	72000000	0.00371351677344952
14	72000001	73000000	0.00391473729758387
14	73000001	74000000	0.0064610605140084
14	74000001	75000000	0.00366957511637656
14	75000001	76000000	0.00355569618688843
14	76000001	77000000	0.00338100044981865
14	77000001	78000000	0.0040116779728535
14	78000001	79000000	0.00464973751222769
14	79000001	80000000	0.00404121582765247
14	80000001	81000000	0.00726008902638053
14	81000001	82000000	0.00505177405158854
14	82000001	83000000	0.00287858532968627
14	83000001	84000000	0.00307022990248128
14	84000001	85000000	0.00218707746032207
14	85000001	86000000	0.0030092160935536
14	86000001	87000000	0.00355527232242272
14	87000001	88000000	0.00505238247804877
14	88000001	89000000	0.00673831476697366
14	89000001	90000000	0.00444666340275375
14	90000001	91000000	0.00443263052270094
14	91000001	92000000	0.00236667919059786
14	92000001	93000000	0.0017187761634403
14	93000001	94000000	0.00201119016555931
14	94000001	95000000	0.0026969670391353
14	95000001	96000000	0.00286165541404526
14	96000001	97000000	0.00295595016632503
14	97000001	98000000	0.00475810163227212
14	98000001	99000000	0.00512269147219105
14	99000001	100000000	0.00436324977010082
14	100000001	101000000	0.00444895645779355
14	101000001	102000000	0.00687151751560588
14	102000001	103000000	0.00557626068209435
14	103000001	104000000	0.00482360424860777
14	104000001	105000000	0.00481144694734538
14	105000001	106000000	0.00449176700642684
14	106000001	107000000	0.00540920095718478
14	107000001	108000000	0.00550303347582033
14	108000001	109000000	0.00666572809463117
14	109000001	110000000	0.00450532142333043
14	110000001	111000000	0.00662040545680627
14	111000001	112000000	0.00554169293008656
14	112000001	113000000	0.00584286037935158
14	113000001	114000000	0.00873592664795352
14	114000001	115000000	0.00934644710114651
14	115000001	116000000	0.00663241619496053
14	116000001	117000000	0.00749950678465044
14	117000001	118000000	0.00534902578275885
14	118000001	119000000	0.00529424917689873
14	119000001	120000000	0.00677378445413244
14	120000001	121000000	0.014041660013119
14	121000001	122000000	0.011547250960109
14	122000001	123000000	0.0194846561764018
14	123000001	124000000	0.0176964091939479
14	124000001	125000000	0.0140474932702449
14	125000001	126000000	0.0192296447647332
14	126000001	127000000	0.0188199933601739
14	127000001	128000000	0.0181296322216147
14	128000001	129000000	0.0183831439408991
14	129000001	130000000	0.0278730072810859
14	130000001	131000000	0.0348837189393034
14	131000001	132000000	0.029704509042284
14	132000001	133000000	0.0346129291698653
14	133000001	134000000	0.0206553521238126
14	134000001	135000000	0.0290007915131076
14	135000001	136000000	0.0162786850116344
14	136000001	137000000	0.0275063340504472
14	137000001	138000000	0.0154239600871516
14	138000001	139000000	0.0143284365020746
14	139000001	140000000	0.00584069707541354
14	140000001	141000000	0.00650521366918653
14	141000001	141719266	0
15	1	1000000	0.0200994987202528
15	1000001	2000000	0.0152561604093751
15	2000001	3000000	0.0141191454862999
15	3000001	4000000	0.018640407664956
15	4000001	5000000	0.0117559810952631
15	5000001	6000000	0.0114893650454019
15	6000001	7000000	0.0168069946789948
15	7000001	8000000	0.0118987897101132
15	8000001	9000000	0.00645222809264047
15	9000001	10000000	0.0103173000068638
15	10000001	11000000	0.00597791262797033
15	11000001	12000000	0.00656804253000322
15	12000001	13000000	0.00717786377663483
15	13000001	14000000	0.00878327620784302
15	14000001	15000000	0.0112277673833218
15	15000001	16000000	0.0101621962138747
15	16000001	17000000	0.0202009441854295
15	17000001	18000000	0.0183426358908261
15	18000001	19000000	0.0186452533682792
15	19000001	20000000	0.00711987020853897
15	20000001	21000000	0.0110326453619858
15	21000001	22000000	0.00644132284891373
15	22000001	23000000	0.00747801545421699
15	23000001	24000000	0.0169744089246125
15	24000001	25000000	0.0145911586367732
15	25000001	26000000	0.00785886474369044
15	26000001	27000000	0.0142420863458761
15	27000001	28000000	0.00824109833468857
15	28000001	29000000	0.0155254527715763
15	29000001	30000000	0.0258826087667335
15	30000001	31000000	0.0142350155872929
15	31000001	32000000	0.00663474572441025
15	32000001	33000000	0.0135887485978685
15	33000001	34000000	0.00391145304322401
15	34000001	35000000	0.00528954674542641
15	35000001	36000000	0.00300794468028247
15	36000001	37000000	0.00208023626918396
15	37000001	38000000	0.0020857180925598
15	38000001	39000000	0.00308324286971029
15	39000001	40000000	0.00253958710870008
15	40000001	41000000	0.00154228202150042
15	41000001	42000000	0.00455430173746095
15	42000001	43000000	0.00615147521901533
15	43000001	44000000	0.0091597997402489
15	44000001	45000000	0.00958124295916619
15	45000001	46000000	0.00558724748677104
15	46000001	47000000	0.00617812367358605
15	47000001	48000000	0.00719376469440238
15	48000001	49000000	0.00428779121090646
15	49000001	50000000	0.0037491172912652
15	50000001	51000000	0.00281856262984463
15	51000001	52000000	0.00399894421702864
15	52000001	53000000	0.00297331725628278
15	53000001	54000000	0.00377402734811238
15	54000001	55000000	0.00362958951943114
15	55000001	56000000	0.00228199321023705
15	56000001	57000000	0.00353600801110445
15	57000001	58000000	0.00506864144761519
15	58000001	59000000	0.00178385613506582
15	59000001	60000000	0.0017781777973765
15	60000001	61000000	0.00152300655064759
15	61000001	62000000	0.00147136457739966
15	62000001	63000000	0.00133958902997677
15	63000001	64000000	0.00112749309535831
15	64000001	65000000	0.00272928466439312
15	65000001	66000000	0.00206440793370351
15	66000001	67000000	0.00164546373605829
15	67000001	68000000	0.000920399913247313
[truncated: 273 more rows]
